# Supplementary material for: Identification of donor Bacteroides vulgatus genes encoding proteins that correlate with early colonization following fecal transplant of patients with recurrent Clostridium difficile
Source: Sci Rep. 2023 Aug 29;13:14112. doi: 10.1038/s41598-023-41128-y (PMC10465488; doi:10.1038/s41598-023-41128-y)
Supplement: Supplementary file 2 — Supplementary Tables. [file 41598_2023_41128_MOESM2_ESM.xlsx]

## Sheet: S1
Supplemental Table 1: Raw sequence read information from Aggarwala et al. (A) single donor – single recipient, (B) single donor – multiple recipients, and from Hourigan et al. (C) donor-recipient pairs. The original sequence files were preprocessed, and deposited by both Aggarwala et al. and Hourigan et al.
(A)				(B)				(C)
Samples		Sequence reads		Samples		Sequence reads		Samples		Sequence reads
Donor 1001175B		66606614		Donor 283	1 week	47076817		Donor 06		4069356
Recipient 1001166	1 week	2789249			2 week	66969507		Recipient	8-13 week	4549829
	4 week	3496194			4 week	91574319			14-19 week	4751778
	8 week	3126701		Recipient 1001282	24 hour	2949818			20-24 week	4332715
Donor 1001217B		20426857			1 week	3265104		Donor 15		4469160
Recipient 1001216	1 week	3421818			4 week	3770915		Recipient	2-7 week	4232669
	4 week	2915260			8 week	5356582			14-19 week	4640245
	8 week	3338761		Recipient 1001285	1 week	2588933		Donor 16		4070294
	6 month	3339617			4 week	4034333		Recipient	2-7 week	4762700
Donor 1001271B		85701683			8 week	17217			8-13 week	4841249
Recipient 1001270	24 hour	8355439			6 month	3198379
	1 week	3710701			5 year	6379673
	4 week	3285723		Recipient 1001286	48 hour	2697570
	8 week	4713662			1 week	3228865
	6 month	3129242			4 week	3464528
Donor 1001262B		34028993		Recipient 1001287	1 week	3212367
Recipient 1001254	24 hour	3011361			4 week	2475154
	48 hour	3366875		Recipient 1001295	1 week	2832315
	1 week	3793785			8 week	3033050
	4 week	4141778		Recipient 1001298	1 week	4850078
	8 week	5680757			8 week	4882154
	6 month	7158250			6 month	2072343
Donor 1001275B		16718456		Recipient 1001311	1 week	2619129
Recipient 1001274	48 hour	4666928			8 week	4799226
	4 week	2695906
	8 week	7357515

## Sheet: S2
Supplemental Table 2: Sequence depth and coverage from Aggarwala et al. and Hourigan et al. against reference B. vulgatus genome.
Samples	Donor 283 1week	Donor 283 2week	Donor 283 4week	Donor 1001271B	D16	Donor 1001275B	Donor 1001175B	Donor 1001217B	D06	D15
Depth	112.207	140.172	103.136	79.5097	65.03	27.31	102.05	18.2	25.7067	49.9266
Depth cutoff (>3.5)	3.5	3.5	3.5	3.5	3.5	3.5	3.5	3.5	3.5	3.5
Samples	Donor 283 1week	Donor 283 2week	Donor 283 4week	Donor 1001271B	D16	Donor 1001275B	Donor 1001175B	Donor 1001217B	D06	D15
Coverage	83.0566	83.1964	83.1832	85.6035	84.98	84.2	82.53	75.43	75.9171	78.91
Coverage cutoff (>30)	30	30	30	30	30	30	30	30	30	30

## Sheet: S3
Supplemental Table 3: The results from the Growth Rate InDex – MetaGenomics (GRiD-MG) analysis on the Aggarwala et al. and Hourigan et al. The GRiD scores indicate the growth rate of B. vulgatus represented in the community.
	Donor-283-1w	Donor-283-2w	Donor-283-4w	1001271B	D16	D06	D15	1001175B	1001217B	1001275B
GRID score	1.1	1.07	1.14	1.12	1.19	1	1.13	1.08	No Score	1.07

## Sheet: S4
Supplemental Table 4: WSS results on donors from Aggarwala et al. and Hourigan et al. All pairwise comparisons were conducted for all donors. The resultant WSS scores are represented as a numerical value. WSS scores that were above the cut-off (CO) value of 95.1, representing related B. vulgatus 1001283B150304 161114 D8 strain.
Bacteroides vulgatus	Sample 1	Sample 2	WSS score (Sample 1 vs Sample 2)
Bacteroides_vulgatus_1001283B150304_161114_D8	D06	D15	4
Bacteroides_vulgatus_1001283B150304_161114_D8	D06	D16	85
Bacteroides_vulgatus_1001283B150304_161114_D8	D06	Donor-1001175B	4
Bacteroides_vulgatus_1001283B150304_161114_D8	D06	Donor-1001217B	32
Bacteroides_vulgatus_1001283B150304_161114_D8	D06	Donor-1001271B	5
Bacteroides_vulgatus_1001283B150304_161114_D8	D06	Donor-1001275B	7
Bacteroides_vulgatus_1001283B150304_161114_D8	D06	Donor-283-1w	4
Bacteroides_vulgatus_1001283B150304_161114_D8	D15	D16	34
Bacteroides_vulgatus_1001283B150304_161114_D8	D15	Donor-1001175B	25
Bacteroides_vulgatus_1001283B150304_161114_D8	D15	Donor-1001217B	3
Bacteroides_vulgatus_1001283B150304_161114_D8	D15	Donor-1001271B	36
Bacteroides_vulgatus_1001283B150304_161114_D8	D15	Donor-1001275B	29
Bacteroides_vulgatus_1001283B150304_161114_D8	D15	Donor-283-1w	17
Bacteroides_vulgatus_1001283B150304_161114_D8	D16	Donor-1001175B	37
Bacteroides_vulgatus_1001283B150304_161114_D8	D16	Donor-1001217B	43
Bacteroides_vulgatus_1001283B150304_161114_D8	D16	Donor-1001271B	53
Bacteroides_vulgatus_1001283B150304_161114_D8	D16	Donor-1001275B	43
Bacteroides_vulgatus_1001283B150304_161114_D8	D16	Donor-283-1w	28
Bacteroides_vulgatus_1001283B150304_161114_D8	Donor-1001175B	Donor-1001217B	2
Bacteroides_vulgatus_1001283B150304_161114_D8	Donor-1001175B	Donor-1001271B	55
Bacteroides_vulgatus_1001283B150304_161114_D8	Donor-1001175B	Donor-1001275B	35
Bacteroides_vulgatus_1001283B150304_161114_D8	Donor-1001175B	Donor-283-1w	21
Bacteroides_vulgatus_1001283B150304_161114_D8	Donor-1001217B	Donor-1001271B	5
Bacteroides_vulgatus_1001283B150304_161114_D8	Donor-1001217B	Donor-1001275B	5
Bacteroides_vulgatus_1001283B150304_161114_D8	Donor-1001217B	Donor-283-1w	3
Bacteroides_vulgatus_1001283B150304_161114_D8	Donor-1001271B	Donor-1001275B	49
Bacteroides_vulgatus_1001283B150304_161114_D8	Donor-1001271B	Donor-283-1w	44
Bacteroides_vulgatus_1001283B150304_161114_D8	Donor-1001275B	Donor-283-1w	24
Bacteroides_vulgatus_1001283B150304_161114_D8	Donor-283-1w	Donor-283-2w	100
Bacteroides_vulgatus_1001283B150304_161114_D8	Donor-283-1w	Donor-283-4w	100
Bacteroides_vulgatus_1001283B150304_161114_D8	Donor-283-2w	Donor-283-4w	100

## Sheet: S5
Supplemental Table 5: Statistical Analyses. The gene differences between early (283B, 1001271B, and D16) and late (1001275B, 1001175B, 1001217B, D06, and D15) donors were compared through ANOVA (Analysis of variance) with Benjamini-Hochberg FDR correction using STAMP (Statistical Analysis of Metagenomic Profiles).
Gene ID	Function	p-values	p-values (corrected)
peg.3253	hypothetical protein	6.23961e-08	1.61277e-05
peg.4545	hypothetical protein	6.23961e-08	1.70237e-05
peg.4546	hypothetical protein	6.23961e-08	1.80251e-05
peg.4547	hypothetical protein	6.23961e-08	1.91517e-05
peg.4548	hypothetical protein	6.23961e-08	2.04285e-05
peg.4549	hypothetical protein	6.23961e-08	2.18877e-05
peg.4632	hypothetical protein	6.23961e-08	2.35713e-05
peg.4633	hypothetical protein	6.23961e-08	2.55356e-05
peg.4634	hypothetical protein	6.23961e-08	2.7857e-05
peg.4635	hypothetical protein	6.23961e-08	3.06427e-05
peg.4625	hypothetical protein	6.23961e-08	3.40475e-05
peg.4624	hypothetical protein	6.23961e-08	3.83034e-05
peg.925	putative chitobiase	6.23961e-08	4.37753e-05
peg.3499	Fimbrillin family protein	6.23961e-08	5.10712e-05
peg.2053	hypothetical protein	6.23961e-08	6.12854e-05
peg.918	hypothetical protein	6.23961e-08	7.66068e-05
peg.3015	hypothetical protein	6.23961e-08	0.000102142
peg.3014	hypothetical protein	6.23961e-08	0.000153214
peg.3504	hypothetical protein	6.23961e-08	0.000306427
peg.2912	beta-galactosidase (EC 3.2.1.23)	0.0448192	0.0604856
peg.3339	putative Tricorn-like protease	0.0448192	0.0605022
peg.1455	Indolepyruvate oxidoreductase subunit IorA (EC 1.2.7.8)	0.0448192	0.0605189
peg.3335	Ribonuclease P protein component (EC 3.1.26.5)	0.0448192	0.0605355
peg.3332	Lysine decarboxylase family	0.0448192	0.0605522
peg.3333	hypothetical protein	0.0448192	0.0605688
peg.3330	Uncharacterized transporter YebQ, major facilitator superfamily (MFS)	0.0448192	0.0605855
peg.3331	S-adenosylmethionine synthetase (EC 2.5.1.6)	0.0448192	0.0606022
peg.532	RNA polymerase ECF-type sigma factor	0.0448192	0.0606189
peg.2204	Two-component transcriptional response regulator, LuxR family	0.0448192	0.0606356
peg.2206	Uncharacterized protein CHU_1311	0.0448192	0.0606523
peg.2201	hypothetical protein	0.0448192	0.060669
peg.2203	Aminobenzoyl-glutamate transport protein	0.0448192	0.0606857
peg.2202	hypothetical protein	0.0448192	0.0607024
peg.3587	Two-component system sensor histidine kinase	0.0448192	0.0607192
peg.3586	Two-component transcriptional response regulator, LuxR family	0.0448192	0.0607359
peg.1709	sodium-solute symporter, putative	0.0448192	0.0607527
peg.3688	Prolyl oligopeptidase family protein	0.0448192	0.0607695
peg.4307	Sulfur carrier protein ThiS	0.0448192	0.0607863
peg.2852	RND efflux system, membrane fusion protein	0.0448192	0.0608031
peg.1943	SSU ribosomal protein S13p (S18e)	0.0448192	0.0608199
peg.3336	Membrane protein insertion efficiency factor YidD	0.0448192	0.0608367
peg.2853	NADP-dependent malic enzyme (EC 1.1.1.40)	0.0448192	0.0608535
peg.3767	Phospholipid ABC transporter ATP-binding protein MlaF	0.0448192	0.0608703
peg.3566	N-acetylmannosaminyltransferase (EC 2.4.1.187)	0.0448192	0.0608872
peg.3084	Rubrerythrin	0.0448192	0.060904
peg.3085	hypothetical protein	0.0448192	0.0609209
peg.3086	Sulfate permease	0.0448192	0.0609377
peg.3080	Outer membrane TonB-dependent transporter, utilization system for glycans and polysaccharides (PUL), SusC family	0.0448192	0.0609546
peg.3081	Cell surface glycan-binding lipoprotein, utilization system for glycans and polysaccharides (PUL), SusD family	0.0448192	0.0609715
peg.3082	putative secreted protein	0.0448192	0.0609884
peg.3083	Periplasmic ligand-binding sensor domain COG3292 / BaeS-type histidine kinase / OmpR-type DNA-binding response regulator	0.0448192	0.0610053
peg.3089	Radical SAM protein BT_3168	0.0448192	0.0610222
peg.3242	Flavoredoxin	0.0448192	0.0610391
peg.3243	Flavodoxin	0.0448192	0.0610561
peg.3240	Cobalt-precorrin-3 C(17)-methyltransferase (EC 2.1.1.272) / Cobalt-precorrin-8 methylmutase (EC 5.4.99.60)	0.0448192	0.061073
peg.3245	hypothetical protein	0.0448192	0.0610899
peg.2337	Heterodimeric efflux ABC transporter, permease/ATP-binding subunit 2	0.0448192	0.0611069
peg.2310	Sialic acid-specific 9-O-acetylesterase	0.0448192	0.0611239
peg.969	hypothetical protein	0.0448192	0.0611409
peg.968	16S rRNA (uracil(1498)-N(3))-methyltransferase (EC 2.1.1.193)	0.0448192	0.0611578
peg.965	hypothetical protein	0.0448192	0.0611748
peg.2407	Putative DNA-binding protein	0.0448192	0.0611918
peg.967	hypothetical protein	0.0448192	0.0612089
peg.966	ABC transporter, ATP-binding protein	0.0448192	0.0612259
peg.2459	3-oxoacyl-[acyl-carrier-protein] synthase, KASII (EC 2.3.1.179)	0.0448192	0.0612429
peg.960	Proline dehydrogenase (EC 1.5.5.2) / Delta-1-pyrroline-5-carboxylate dehydrogenase (EC 1.2.1.88)	0.0448192	0.06126
peg.962	hypothetical protein	0.0448192	0.061277
peg.2207	L-lactate permease	0.0448192	0.0612941
peg.1332	beta-galactosidase (EC 3.2.1.23)	0.0448192	0.0613112
peg.1333	putative glycosyslhydrolase	0.0448192	0.0613282
peg.1334	Arylsulfatase (EC 3.1.6.1)	0.0448192	0.0613453
peg.1335	hypothetical protein	0.0448192	0.0613624
peg.1336	Cell surface glycan-binding lipoprotein, utilization system for glycans and polysaccharides (PUL), SusD family	0.0448192	0.0613796
peg.1337	Outer membrane TonB-dependent transporter, utilization system for glycans and polysaccharides (PUL), SusC family	0.0448192	0.0613967
peg.1338	Integrase	0.0448192	0.0614138
peg.1339	Outer membrane TonB-dependent transporter, utilization system for glycans and polysaccharides (PUL), SusC family	0.0448192	0.0614309
peg.3798	hypothetical protein	0.0448192	0.0614481
peg.3799	Carbamoyl-phosphate synthase large chain (EC 6.3.5.5)	0.0448192	0.0614653
peg.4593	FIG00938698: hypothetical protein	0.0448192	0.0614824
peg.860	Regulatory sensor-transducer, BlaR1/MecR1 family / TonB-dependent receptor	0.0448192	0.0614996
peg.3791	Adenylylsulfate kinase (EC 2.7.1.25)	0.0448192	0.0615168
peg.4592	hypothetical protein	0.0448192	0.061534
peg.3793	Sulfate adenylyltransferase subunit 1 (EC 2.7.7.4)	0.0448192	0.0615512
peg.3794	hypothetical protein	0.0448192	0.0615684
peg.3795	Major outer membrane protein OmpA	0.0448192	0.0615856
peg.3796	UPF0246 protein YaaA	0.0448192	0.0616029
peg.3797	Thioredoxin	0.0448192	0.0616201
peg.101	Stage 0 sporulation protein YaaT	0.0448192	0.0616374
peg.4590	Integrase => IntDOT	0.0448192	0.0616546
peg.3334	Uroporphyrinogen-III synthase (EC 4.2.1.75)	0.0448192	0.0616719
peg.2429	hypothetical protein	0.0448192	0.0616892
peg.2428	Trk potassium uptake system protein TrkH	0.0448192	0.0617065
peg.861	Transcriptional repressor, BlaI/MecI family	0.0448192	0.0617238
peg.4186	Ubiquitin-protein ligase	0.0448192	0.0617411
peg.2427	Trk potassium uptake system protein TrkA	0.0448192	0.0617584
peg.2426	1-deoxy-D-xylulose 5-phosphate synthase (EC 2.2.1.7)	0.0448192	0.0617758
peg.2421	Exopolygalacturonase precursor	0.0448192	0.0617931
peg.2420	Beta-galactosidase (EC 3.2.1.23) (Lactase)	0.0448192	0.0618105
peg.109	Thymidine kinase (EC 2.7.1.21)	0.0448192	0.0618278
peg.3668	Transcriptional regulator, AraC family	0.0448192	0.0618452
peg.3664	Efflux ABC transporter, ATP-binding protein	0.0448192	0.0618626
peg.3665	Domain of unknown function / Efflux ABC transporter, permease protein	0.0448192	0.06188
peg.3666	Efflux ABC transporter, permease protein	0.0448192	0.0618974
peg.3667	Transaldolase (EC 2.2.1.2)	0.0448192	0.0619148
peg.3660	Transcriptional regulator, AcrR family	0.0448192	0.0619322
peg.3661	outer membrane efflux protein	0.0448192	0.0619496
peg.3662	outer membrane efflux protein	0.0448192	0.0619671
peg.3663	HlyD family secretion protein	0.0448192	0.0619845
peg.3400	Putative anti-sigma factor	0.0448192	0.062002
peg.132	RND efflux system, membrane fusion protein	0.0448192	0.0620195
peg.3068	Alpha-glucosidase (EC 3.2.1.20)	0.0448192	0.0620369
peg.3062	Outer membrane TonB-dependent transporter, utilization system for glycans and polysaccharides (PUL), SusC family	0.0448192	0.0620544
peg.3063	Cell surface glycan-binding lipoprotein, utilization system for glycans and polysaccharides (PUL), SusD family	0.0448192	0.0620719
peg.3060	Phosphoglycerate kinase (EC 2.7.2.3)	0.0448192	0.0620894
peg.3061	Putative anti-sigma factor	0.0448192	0.062107
peg.3067	putative endo-1,4-beta-xylanase	0.0448192	0.0621245
peg.3064	Serine/threonine sodium symporter	0.0448192	0.062142
peg.4238	p5482_32	0.0448192	0.0621596
peg.3149	Putative anti-sigma factor	0.0448192	0.0621771
peg.134	Ribosome small subunit biogenesis RbfA-release protein RsgA	0.0448192	0.0621947
peg.3526	Homoserine O-succinyltransferase (EC 2.3.1.46)	0.0448192	0.0622123
peg.3524	hypothetical protein	0.0448192	0.0622299
peg.4203	hypothetical protein	0.0448192	0.0622475
peg.4202	Guanylate kinase (EC 2.7.4.8)	0.0448192	0.0622651
peg.3521	NAD-utilizing dehydrogenases	0.0448192	0.0622827
peg.3520	M. jannaschii predicted coding region MJ0455	0.0448192	0.0623003
peg.533	hypothetical protein	0.0448192	0.062318
peg.3529	CzcABC family efflux RND transporter, transmembrane protein	0.0448192	0.0623356
peg.4208	2-C-methyl-D-erythritol 2,4-cyclodiphosphate synthase (EC 4.6.1.12)	0.0448192	0.0623533
peg.4692	Conjugative transposon protein TraK	0.0448192	0.0623709
peg.1143	Glutamate decarboxylase (EC 4.1.1.15)	0.0448192	0.0623886
peg.531	N-succinylglutamate kinase	0.0448192	0.0624063
peg.1142	Uncharacterized MFS-type transporter	0.0448192	0.062424
peg.4694	Conjugative transposon protein TraM	0.0448192	0.0624417
peg.3915	RND efflux system, membrane fusion protein	0.0448192	0.0624594
peg.1141	Permease of the drug/metabolite transporter (DMT) superfamily	0.0448192	0.0624772
peg.537	hypothetical protein	0.0448192	0.0624949
peg.1140	Threonine dehydratase, catabolic (EC 4.3.1.19) @ L-serine dehydratase, (PLP)-dependent (EC 4.3.1.17)	0.0448192	0.0625127
peg.534	hypothetical protein	0.0448192	0.0625304
peg.4236	Resolvase	0.0448192	0.0625482
peg.2450	Outer membrane TonB-dependent transporter, utilization system for glycans and polysaccharides (PUL), SusC family	0.0448192	0.062566
peg.1146	Transglutaminase-related protein	0.0448192	0.0625838
peg.1413	hypothetical protein	0.0448192	0.0626016
peg.4823	Two-component transcriptional response regulator, OmpR family	0.0448192	0.0626194
peg.1412	hypothetical protein	0.0448192	0.0626372
peg.3419	hypothetical protein	0.0448192	0.062655
peg.3418	hypothetical protein	0.0448192	0.0626729
peg.4373	hypothetical protein	0.0448192	0.0626907
peg.3410	putative surface layer protein	0.0448192	0.0627086
peg.3417	FIG00414507: hypothetical protein	0.0448192	0.0627264
peg.4376	FIG00411855: hypothetical protein	0.0448192	0.0627443
peg.4500	Thiol:disulfide interchange protein	0.0448192	0.0627622
peg.78	Putative anti-sigma factor	0.0448192	0.0627801
peg.3118	SAM-dependent methyltransferase BT3209	0.0448192	0.062798
peg.219	Dihydrofolate reductase (EC 1.5.1.3)	0.0448192	0.0628159
peg.2784	DNA topoisomerase III, Bacteroidales-type (EC 5.99.1.2)	0.0448192	0.0628339
peg.212	Ferric siderophore transport system, biopolymer transport protein ExbB	0.0448192	0.0628518
peg.33	hypothetical protein	0.0448192	0.0628698
peg.210	Geranylgeranyl diphosphate synthase (EC 2.5.1.29)	0.0448192	0.0628877
peg.217	Peptidase M64	0.0448192	0.0629057
peg.216	hypothetical protein	0.0448192	0.0629237
peg.215	hypothetical protein	0.0448192	0.0629417
peg.214	Biopolymer transport exbD protein.	0.0448192	0.0629597
peg.561	hypothetical protein	0.0448192	0.0629777
peg.560	Putative surface protein	0.0448192	0.0629957
peg.562	Cell surface glycan-binding lipoprotein, utilization system for glycans and polysaccharides (PUL), SusD family	0.0448192	0.0630138
peg.4971	hypothetical protein	0.0448192	0.0630318
peg.564	hypothetical protein	0.0448192	0.0630499
peg.566	Fucose permease	0.0448192	0.0630679
peg.569	2,3-bisphosphoglycerate-independent phosphoglycerate mutase (EC 5.4.2.12)	0.0448192	0.063086
peg.4978	hypothetical protein	0.0448192	0.0631041
peg.4507	hypothetical protein	0.0448192	0.0631222
peg.4571	Mobilization protein BmgB	0.0448192	0.0631403
peg.4570	Mobilization protein BmgA	0.0448192	0.0631584
peg.4573	FIG00898246: hypothetical protein	0.0448192	0.0631765
peg.4572	DNA primase, TraP-type	0.0448192	0.0631947
peg.4575	FIG00897538: hypothetical protein	0.0448192	0.0632128
peg.4574	putative excisionase	0.0448192	0.063231
peg.4577	Mobile element protein	0.0448192	0.0632492
peg.4576	Mannose-1-phosphate guanylyltransferase (EC 2.7.7.13)	0.0448192	0.0632673
peg.367	N-acetylmuramoyl-L-alanine amidase	0.0448192	0.0632855
peg.366	FIG00402644: hypothetical protein	0.0448192	0.0633037
peg.365	hypothetical protein	0.0448192	0.0633219
peg.3123	S-adenosylmethionine:tRNA ribosyltransferase-isomerase (EC 2.4.99.17)	0.0448192	0.0633402
peg.362	hypothetical protein	0.0448192	0.0633584
peg.3899	FIG00408038: hypothetical protein	0.0448192	0.0633766
peg.360	hypothetical protein	0.0448192	0.0633949
peg.3897	Glutamate formiminotransferase (EC 2.1.2.5) @ Glutamate formyltransferase	0.0448192	0.0634132
peg.3895	Imidazolonepropionase (EC 3.5.2.7)	0.0448192	0.0634314
peg.3894	Formiminotetrahydrofolate cyclodeaminase (EC 4.3.1.4)	0.0448192	0.0634497
peg.3893	Histidine ammonia-lyase (EC 4.3.1.3)	0.0448192	0.063468
peg.3892	Putative Nudix hydrolase YfcD (EC 3.6.-.-)	0.0448192	0.0634863
peg.368	Mobile element protein	0.0448192	0.0635046
peg.3121	Undecaprenyl-diphosphatase (EC 3.6.1.27)	0.0448192	0.063523
peg.789	FIG01416087: hypothetical protein	0.0448192	0.0635413
peg.788	Phosphomannomutase (EC 5.4.2.8) / Phosphoglucosamine mutase (EC 5.4.2.10)	0.0448192	0.0635597
peg.3120	FIG00936924: hypothetical protein	0.0448192	0.063578
peg.787	Keratan-sulfate endo-1,4-beta-galactosidase (EC 3.2.1.103)	0.0448192	0.0635964
peg.780	Cell surface glycan-binding lipoprotein, utilization system for glycans and polysaccharides (PUL), SusD family	0.0448192	0.0636148
peg.783	Xylosidase/arabinosidase	0.0448192	0.0636332
peg.782	Xylan 1,4-beta-xylosidase (EC 3.2.1.37)	0.0448192	0.0636516
peg.1630	Mannose-1-phosphate guanylyltransferase (EC 2.7.7.13)	0.0448192	0.06367
peg.149	hypothetical protein	0.0448192	0.0636884
peg.148	UPF0102 protein YraN	0.0448192	0.0637068
peg.147	hypothetical protein	0.0448192	0.0637253
peg.146	Biotin--protein ligase (EC 6.3.4.9)(EC 6.3.4.10)(EC 6.3.4.11)(EC 6.3.4.15)	0.0448192	0.0637437
peg.145	Carboxyl-terminal protease	0.0448192	0.0637622
peg.144	DNA-damage-inducible protein F	0.0448192	0.0637807
peg.143	Uridylate kinase (EC 2.7.4.22)	0.0448192	0.0637992
peg.142	Rhamnogalacturonides degradation protein RhiN	0.0448192	0.0638177
peg.1632	GDP-mannose 4,6-dehydratase (EC 4.2.1.47)	0.0448192	0.0638362
peg.140	hypothetical protein	0.0448192	0.0638547
peg.4795	Probable low-affinity inorganic phosphate transporter	0.0448192	0.0638732
peg.4794	Phosphate transport regulator (distant homolog of PhoU)	0.0448192	0.0638918
peg.2339	Heterodimeric efflux ABC transporter, permease/ATP-binding subunit 1	0.0448192	0.0639103
peg.4790	Magnesium and cobalt transport protein CorA	0.0448192	0.0639289
peg.4793	DedA protein	0.0448192	0.0639474
peg.3837	hypothetical protein	0.0448192	0.063966
peg.2338	SAM-dependent methyltransferase	0.0448192	0.0639846
peg.4799	hypothetical protein	0.0448192	0.0640032
peg.4798	TonB-dependent receptor	0.0448192	0.0640218
peg.4152	Membrane proteins related to metalloendopeptidases	0.0448192	0.0640405
peg.4151	Conjugative transposon protein TraN	0.0448192	0.0640591
peg.197	Guanine deaminase (EC 3.5.4.3)	0.0448192	0.0640778
peg.4155	hypothetical protein	0.0448192	0.0640964
peg.4159	hypothetical protein	0.0448192	0.0641151
peg.4293	hypothetical protein	0.0448192	0.0641338
peg.79	Outer membrane TonB-dependent transporter, utilization system for glycans and polysaccharides (PUL), SusC family	0.0448192	0.0641525
peg.2125	putative oxidoreductase, nitronate monooxygenase family	0.0448192	0.0641712
peg.2126	Predicted sialic acid transporter	0.0448192	0.0641899
peg.2127	Dihydrodipicolinate synthase family	0.0448192	0.0642086
peg.4809	Integrase/recombinase, RitB	0.0448192	0.0642273
peg.2121	hypothetical protein	0.0448192	0.0642461
peg.2122	L-asparaginase (EC 3.5.1.1)	0.0448192	0.0642648
peg.2123	Anaerobic C4-dicarboxylate transporter	0.0448192	0.0642836
peg.4805	3-carboxymuconate cyclase	0.0448192	0.0643024
peg.4804	Mannose-6-phosphate isomerase (EC 5.3.1.8)	0.0448192	0.0643212
peg.757	FIG002571: 4-hydroxybenzoyl-CoA thioesterase domain protein	0.0448192	0.06434
peg.4806	Putative DNA methylase	0.0448192	0.0643588
peg.2128	Putative molybdenum transport ATP-binding protein modF	0.0448192	0.0643776
peg.2129	Diaminopimelate epimerase (EC 5.1.1.7)	0.0448192	0.0643965
peg.4802	TonB-dependent receptor	0.0448192	0.0644153
peg.754	Lysophospholipid acyltransferase	0.0448192	0.0644342
peg.755	Uncharacterized SAM-dependent O-methyltransferase	0.0448192	0.064453
peg.752	3-oxoacyl-[acyl-carrier-protein] synthase, KASI (EC 2.3.1.41)	0.0448192	0.0644719
peg.3800	hypothetical protein	0.0448192	0.0644908
peg.3248	Transcriptional regulator, AraC family	0.0448192	0.0645097
peg.2002	ATP-dependent DNA helicase RecG (EC 3.6.4.12)	0.0448192	0.0645286
peg.1258	Choloylglycine hydrolase	0.0448192	0.0645475
peg.3877	Pyruvate formate-lyase (EC 2.3.1.54)	0.0448192	0.0645665
peg.3249	Transcriptional regulator, AraC family	0.0448192	0.0645854
peg.1253	Malonyl CoA-acyl carrier protein transacylase (EC 2.3.1.39)	0.0448192	0.0646044
peg.1252	Hydroxymethylpyrimidine phosphate kinase ThiD (EC 2.7.4.7)	0.0448192	0.0646233
peg.1251	UDP-glucuronate decarboxylase (EC 4.1.1.35)	0.0448192	0.0646423
peg.1250	hypothetical protein	0.0448192	0.0646613
peg.1256	Type II restriction enzyme HpaII (EC 3.1.21.4)	0.0448192	0.0646803
peg.1255	Glycosylase BF2339	0.0448192	0.0646993
peg.1254	Serine protease	0.0448192	0.0647183
peg.2553	Putative anti-sigma factor	0.0448192	0.0647374
peg.4318	Ribose-phosphate pyrophosphokinase (EC 2.7.6.1)	0.0448192	0.0647564
peg.2238	hypothetical protein	0.0448192	0.0647755
peg.3320	Cell surface glycan-binding lipoprotein, utilization system for glycans and polysaccharides (PUL), SusD family	0.0448192	0.0647945
peg.3325	Outer membrane TonB-dependent transporter, utilization system for glycans and polysaccharides (PUL), SusC family	0.0448192	0.0648136
peg.3324	Cell surface glycan-binding lipoprotein, utilization system for glycans and polysaccharides (PUL), SusD family	0.0448192	0.0648327
peg.3326	alpha-L-fucosidase (EC 3.2.1.51)	0.0448192	0.0648518
peg.2230	Aspartate--ammonia ligase (EC 6.3.1.1)	0.0448192	0.0648709
peg.3328	Integral membrane protein	0.0448192	0.0648901
peg.2232	LPS-assembly protein LptD @ Organic solvent tolerance protein precursor	0.0448192	0.0649092
peg.2233	HDIG domain protein	0.0448192	0.0649283
peg.2234	Protein YzbB	0.0448192	0.0649475
peg.2235	FIG00414138: hypothetical protein	0.0448192	0.0649667
peg.2236	hypothetical protein	0.0448192	0.0649859
peg.2237	Phospholipid-lipopolysaccharide ABC transporter	0.0448192	0.065005
peg.1424	Related to F420H2-dehydrogenase, beta subunit	0.0448192	0.0650242
peg.2009	NAD kinase (EC 2.7.1.23)	0.0448192	0.0650435
peg.759	Acyl carrier protein	0.0448192	0.0650627
peg.3822	Transcriptional regulator, AraC family	0.0448192	0.0650819
peg.815	Glyoxylate reductase (EC 1.1.1.79) @ Glyoxylate reductase (EC 1.1.1.26) @ Hydroxypyruvate reductase (EC 1.1.1.81)	0.0448192	0.0651012
peg.816	DnaJ-like protein DjlA	0.0448192	0.0651204
peg.811	hypothetical protein	0.0448192	0.0651397
peg.810	hypothetical protein	0.0448192	0.065159
peg.813	hypothetical protein	0.0448192	0.0651783
peg.819	hypothetical protein	0.0448192	0.0651976
peg.818	dTDP-4-dehydrorhamnose reductase (EC 1.1.1.133)	0.0448192	0.0652169
peg.1031	hypothetical protein	0.0448192	0.0652362
peg.1030	hypothetical protein	0.0448192	0.0652556
peg.1185	Glycosyltransferase	0.0448192	0.0652749
peg.1511	RNA polymerase ECF-type sigma factor	0.0448192	0.0652943
peg.2300	SSU ribosomal protein S18p @ SSU ribosomal protein S18p, zinc-independent	0.0448192	0.0653137
peg.964	UPF0047 protein YjbQ	0.0448192	0.0653331
peg.3299	hypothetical protein	0.0448192	0.0653525
peg.3870	N5-carboxyaminoimidazole ribonucleotide mutase (EC 5.4.99.18)	0.0448192	0.0653719
peg.3097	Quinolinate synthetase (EC 2.5.1.72)	0.0448192	0.0653913
peg.3096	Putative TonB-dependent receptor	0.0448192	0.0654107
peg.1660	Integrase	0.0448192	0.0654302
peg.3092	hypothetical protein	0.0448192	0.0654496
peg.3090	hypothetical protein	0.0448192	0.0654691
peg.619	Site-specific tyrosine recombinase XerD	0.0448192	0.0654886
peg.3016	Transcriptional regulator, AraC family	0.0448192	0.0655081
peg.1180	ISPsy5, transposase	0.0448192	0.0655276
peg.3098	hypothetical protein	0.0448192	0.0655471
peg.3255	5,10-methylenetetrahydrofolate reductase (EC 1.5.1.20)	0.0448192	0.0655666
peg.3254	TonB-dependent receptor; Outer membrane receptor for ferrienterochelin and colicins	0.0448192	0.0655861
peg.3257	Ribonucleotide reductase of class Ia (aerobic), alpha subunit (EC 1.17.4.1)	0.0448192	0.0656057
peg.3256	Ribonucleotide reductase of class Ia (aerobic), beta subunit (EC 1.17.4.1)	0.0448192	0.0656252
peg.3250	1-deoxy-D-xylulose 5-phosphate synthase (EC 2.2.1.7)	0.0448192	0.0656448
peg.3252	TonB-Dependent Hemoglobin Receptor HmuR	0.0448192	0.0656644
peg.2304	hypothetical protein	0.0448192	0.065684
peg.2305	Two-component transcriptional response regulator RprY, OmpR family	0.0448192	0.0657036
peg.2306	Two-component system sensor histidine kinase	0.0448192	0.0657232
peg.2307	Elongation factor G-like protein TM_1651	0.0448192	0.0657429
peg.978	RNA polymerase ECF-type sigma factor	0.0448192	0.0657625
peg.979	RNA polymerase ECF-type sigma factor	0.0448192	0.0657822
peg.1330	rhamnogalacturonan acetylesterase	0.0448192	0.0658018
peg.972	hypothetical protein	0.0448192	0.0658215
peg.973	hypothetical protein	0.0448192	0.0658412
peg.970	Xanthosine permease	0.0448192	0.0658609
peg.974	RNA polymerase ECF-type sigma factor	0.0448192	0.0658806
peg.975	Aldose 1-epimerase	0.0448192	0.0659003
peg.1321	RNA polymerase ECF-type sigma factor	0.0448192	0.0659201
peg.1320	Putative anti-sigma factor	0.0448192	0.0659398
peg.1326	FIG00411249: hypothetical protein	0.0448192	0.0659596
peg.1585	hypothetical protein	0.0448192	0.0659793
peg.611	Outer membrane protein H precursor	0.0448192	0.0659991
peg.1329	hypothetical protein	0.0448192	0.0660189
peg.1328	Conserved protein, with a weak D-galactarate dehydratase/altronate hydrolase domain	0.0448192	0.0660387
peg.610	Periplasmic chaperone of outer membrane proteins Skp @ Outer membrane protein H precursor	0.0448192	0.0660585
peg.260	Tetrapyrrole methylase family protein	0.0448192	0.0660784
peg.4896	hypothetical protein	0.0448192	0.0660982
peg.3789	3'(2'),5'-bisphosphate nucleotidase (EC 3.1.3.7)	0.0448192	0.0661181
peg.3788	Outer membrane protein	0.0448192	0.0661379
peg.3783	Periplasmic chaperone and peptidyl-prolyl cis-trans isomerase of outer membrane proteins SurA (EC 5.2.1.8)	0.0448192	0.0661578
peg.3782	hypothetical protein	0.0448192	0.0661777
peg.3781	PPIC-type PPIASE domain Rotamase	0.0448192	0.0661976
peg.3780	Inosine-5'-monophosphate dehydrogenase (EC 1.1.1.205) / CBS domain	0.0448192	0.0662175
peg.3786	DNA mismatch repair protein MutL	0.0448192	0.0662375
peg.3785	hypothetical protein	0.0448192	0.0662574
peg.3784	Lipopolysaccharide export system protein LptA	0.0448192	0.0662774
peg.4314	Sulfur carrier protein ThiS adenylyltransferase (EC 2.7.7.73)	0.0448192	0.0662973
peg.988	Probable zinc protease pqqL (EC 3.4.99.-)	0.0448192	0.0663173
peg.4768	Potassium efflux system KefA protein / Small-conductance mechanosensitive channel	0.0448192	0.0663373
peg.2411	Outer membrane TonB-dependent transporter, utilization system for glycans and polysaccharides (PUL), SusC family	0.0448192	0.0663573
peg.2412	Cell surface glycan-binding lipoprotein, utilization system for glycans and polysaccharides (PUL), SusD family	0.0448192	0.0663773
peg.2413	Iduronate-2-sulfatase (EC 3.1.6.13)	0.0448192	0.0663973
peg.2416	Beta-xylosidase (EC 3.2.1.37)	0.0448192	0.0664173
peg.2418	hypothetical protein	0.0448192	0.0664374
peg.2419	Exo-poly-alpha-D-galacturonosidase	0.0448192	0.0664575
peg.4259	Mobilization protein MobC	0.0448192	0.0664775
peg.588	hypothetical protein	0.0448192	0.0664976
peg.2646	UspA	0.0448192	0.0665177
peg.4312	Iron-sulfur flavoprotein	0.0448192	0.0665378
peg.426	Similar to glycogen synthase (EC 2.4.1.21)	0.0448192	0.0665579
peg.22	Transcriptional regulator, AraC family	0.0448192	0.0665781
peg.1510	hypothetical protein	0.0448192	0.0665982
peg.582	Regulatory protein SusR	0.0448192	0.0666184
peg.3678	Monofunctional biosynthetic peptidoglycan transglycosylase	0.0448192	0.0666385
peg.1219	Hypothetical Nudix-like regulator	0.0448192	0.0666587
peg.3676	Na+-driven multidrug efflux pump	0.0448192	0.0666789
peg.3673	Flavoredoxin	0.0448192	0.0666991
peg.3672	Aspartate carbamoyltransferase regulatory chain (PyrI)	0.0448192	0.0667193
peg.3671	Aspartate carbamoyltransferase (EC 2.1.3.2)	0.0448192	0.0667396
peg.3670	Monofunctional biosynthetic peptidoglycan transglycosylase	0.0448192	0.0667598
peg.3572	Alpha-1,2-fucosyltransferase	0.0448192	0.0667801
peg.3079	Putative glycosyl hydrolase of unknown function (DUF1680)	0.0448192	0.0668003
peg.3078	Site-specific recombinase, resolvase family	0.0448192	0.0668206
peg.3573	Glycosyl transferase, family 2	0.0448192	0.0668409
peg.3075	hypothetical protein	0.0448192	0.0668612
peg.3074	hypothetical protein	0.0448192	0.0668815
peg.3077	FIG00410900: hypothetical protein	0.0448192	0.0669018
peg.3076	FIG00403216: hypothetical protein	0.0448192	0.0669222
peg.3073	Outer membrane TonB-dependent transporter, utilization system for glycans and polysaccharides (PUL), SusC family	0.0448192	0.0669425
peg.3072	Cell surface glycan-binding lipoprotein, utilization system for glycans and polysaccharides (PUL), SusD family	0.0448192	0.0669629
peg.3921	Outer membrane TonB-dependent transporter, utilization system for glycans and polysaccharides (PUL), SusC family	0.0448192	0.0669833
peg.3790	Transporter, sodium/sulfate symporter family	0.0448192	0.0670037
peg.4600	Type I restriction enzyme, M subunit	0.0448192	0.0670241
peg.3576	Hypothetical protein clustered with UpdY	0.0448192	0.0670445
peg.3857	Transcriptional regulator MraZ	0.0448192	0.0670649
peg.3792	Sulfate adenylyltransferase subunit 2 (EC 2.7.7.4)	0.0448192	0.0670854
peg.1480	Oxidoreductase	0.0448192	0.0671058
peg.1512	FIG00407658: hypothetical protein	0.0448192	0.0671263
peg.4604	hypothetical protein	0.0448192	0.0671468
peg.3879	Sodium-dependent phosphate transporter	0.0448192	0.0671673
peg.941	tRNA dimethylallyltransferase (EC 2.5.1.75)	0.0448192	0.0671878
peg.1248	Two-component system sensor histidine kinase	0.0448192	0.0672083
peg.850	hypothetical protein	0.0448192	0.0672288
peg.940	Transcription regulator [contains diacylglycerol kinase catalytic domain]	0.0448192	0.0672493
peg.876	Outer membrane TonB-dependent transporter, utilization system for glycans and polysaccharides (PUL), SusC family	0.0448192	0.0672699
peg.621	Thiol:disulfide interchange protein tlpA	0.0448192	0.0672905
peg.2462	RNA polymerase ECF-type sigma factor	0.0448192	0.067311
peg.1669	Toxin HigB	0.0448192	0.0673316
peg.812	Two-component system response regulator protein	0.0448192	0.0673522
peg.3468	hypothetical protein	0.0448192	0.0673728
peg.3469	hypothetical protein	0.0448192	0.0673935
peg.3466	hypothetical protein	0.0448192	0.0674141
peg.3467	Efflux ABC transporter, ATP-binding protein	0.0448192	0.0674348
peg.4304	ATP-dependent DNA helicase UvrD/PcrA (EC 3.6.4.12)	0.0448192	0.0674554
peg.3465	hypothetical protein	0.0448192	0.0674761
peg.4302	Glutamine synthetase type I (EC 6.3.1.2)	0.0448192	0.0674968
peg.4303	Carboxynorspermidine decarboxylase (EC 4.1.1.96)	0.0448192	0.0675175
peg.3460	FIG00410994: hypothetical protein	0.0448192	0.0675382
peg.4301	Carbon-nitrogen hydrolase	0.0448192	0.067559
peg.3754	Undecaprenyl-phosphate alpha-N-acetylglucosaminyl 1-phosphate transferase (EC 2.7.8.33)	0.0448192	0.0675797
peg.208	Cytidylate kinase (EC 2.7.4.25)	0.0448192	0.0676005
peg.209	putative TonB-dependent receptor	0.0448192	0.0676212
peg.2797	Alkaline phosphatase (EC 3.1.3.1)	0.0448192	0.067642
peg.2796	hypothetical protein	0.0448192	0.0676628
peg.2795	hypothetical protein	0.0448192	0.0676836
peg.2794	hypothetical protein	0.0448192	0.0677044
peg.200	Helix-turn-helix motif	0.0448192	0.0677253
peg.202	hypothetical protein	0.0448192	0.0677461
peg.203	hypothetical protein	0.0448192	0.067767
peg.204	hypothetical protein	0.0448192	0.0677878
peg.205	YgfD: protein that forms a complex with the methylmalonyl-CoA mutase in a pathway for conversion of succinyl-CoA to propionyl-CoA	0.0448192	0.0678087
peg.206	6-phosphofructokinase (EC 2.7.1.11)	0.0448192	0.0678296
peg.207	4-hydroxy-3-methylbut-2-enyl diphosphate reductase (EC 1.17.7.4)	0.0448192	0.0678505
peg.4496	Protein BF2544, predicted transporter component	0.0448192	0.0678714
peg.4494	TonB-Dependent Hemoglobin Receptor HmuR	0.0448192	0.0678924
peg.4495	CobN-like chelatase BtuS for metalloporphyrine salvage	0.0448192	0.0679133
peg.4492	Calycin-like beta-barrel domain protein	0.0448192	0.0679343
peg.4493	Hemophore HmuY, recruits heme from host protein carriers	0.0448192	0.0679553
peg.4242	FIG00407081: hypothetical protein	0.0448192	0.0679762
peg.577	Cell surface glycan-binding lipoprotein, utilization system for glycans and polysaccharides (PUL), SusD family	0.0448192	0.0679972
peg.574	1,4-alpha-glucan branching enzyme (EC 2.4.1.18)	0.0448192	0.0680183
peg.332	Hydroxylamine reductase (EC 1.7.99.1)	0.0448192	0.0680393
peg.572	hypothetical protein	0.0448192	0.0680603
peg.570	hypothetical protein	0.0448192	0.0680814
peg.571	hypothetical protein	0.0448192	0.0681024
peg.3995	hypothetical protein	0.0448192	0.0681235
peg.4791	Transcriptional regulator, AsnC family	0.0448192	0.0681446
peg.4016	Cobalamin synthase (EC 2.7.8.26)	0.0448192	0.0681657
peg.4541	Chromosome (plasmid) partitioning protein ParA	0.0448192	0.0681868
peg.4014	hypothetical protein	0.0448192	0.068208
peg.4015	Alpha-ribazole-5'-phosphate phosphatase (EC 3.1.3.73)	0.0448192	0.0682291
peg.2467	Putative anti-sigma factor	0.0448192	0.0682503
peg.4018	Adenosylcobinamide kinase (EC 2.7.1.156) / Adenosylcobinamide-phosphate guanylyltransferase (EC 2.7.7.62)	0.0448192	0.0682714
peg.4019	FHA domain protein	0.0448192	0.0682926
peg.3862	Deoxyuridine 5'-triphosphate nucleotidohydrolase (EC 3.6.1.23)	0.0448192	0.0683138
peg.375	hypothetical protein	0.0448192	0.068335
peg.376	Glycosyltransferase	0.0448192	0.0683562
peg.3861	dNTP triphosphohydrolase, broad substrate specificity, subgroup 3	0.0448192	0.0683775
peg.370	hypothetical protein	0.0448192	0.0683987
peg.3867	RNA-binding protein	0.0448192	0.06842
peg.3864	hypothetical protein	0.0448192	0.0684413
peg.3868	Glutaminase (EC 3.5.1.2)	0.0448192	0.0684625
peg.3869	(E)-4-hydroxy-3-methylbut-2-enyl-diphosphate synthase (flavodoxin) (EC 1.17.7.3)	0.0448192	0.0684838
peg.98	Peptidoglycan D,D-transpeptidase MrdA (EC 3.4.16.4)	0.0448192	0.0685052
peg.99	Rod shape-determining protein RodA	0.0448192	0.0685265
peg.4240	FIG00403362: hypothetical protein	0.0448192	0.0685478
peg.799	N-acetylglucosamine-6-phosphate deacetylase (EC 3.5.1.25)	0.0448192	0.0685692
peg.464	Chitinase (EC 3.2.1.14)	0.0448192	0.0685906
peg.90	hypothetical protein	0.0448192	0.0686119
peg.91	Dipeptidyl peptidase IV	0.0448192	0.0686333
peg.790	3'-to-5' oligoribonuclease A, Bacillus type	0.0448192	0.0686547
peg.791	DNA internalization-related competence protein ComEC/Rec2	0.0448192	0.0686762
peg.94	IMP cyclohydrolase (EC 3.5.4.10) / Phosphoribosylaminoimidazolecarboxamide formyltransferase (EC 2.1.2.3)	0.0448192	0.0686976
peg.797	Chloride channel protein	0.0448192	0.068719
peg.794	RNA polymerase ECF-type sigma factor	0.0448192	0.0687405
peg.795	hypothetical protein	0.0448192	0.068762
peg.466	tRNA-specific 2-thiouridylase MnmA (EC 2.8.1.13)	0.0448192	0.0687835
peg.158	FIG00406966: hypothetical protein	0.0448192	0.068805
peg.873	Transposase	0.0448192	0.0688265
peg.467	Ferredoxin domain protein	0.0448192	0.068848
peg.154	DNA polymerase III alpha subunit (EC 2.7.7.7)	0.0448192	0.0688696
peg.155	Thioredoxin	0.0448192	0.0688911
peg.156	hypothetical protein	0.0448192	0.0689127
peg.157	TnpR protein	0.0448192	0.0689343
peg.460	FIG007959: peptidase, M16 family	0.0448192	0.0689559
peg.151	hypothetical protein	0.0448192	0.0689775
peg.152	CDP-diacylglycerol--serine O-phosphatidyltransferase (EC 2.7.8.8) @ Archaetidylserine synthase (EC 2.7.8.38)	0.0448192	0.0689991
peg.153	Phosphatidylserine decarboxylase (EC 4.1.1.65)	0.0448192	0.0690207
peg.4034	Serine palmitoyltransferase (EC 2.3.1.50)	0.0448192	0.0690424
peg.390	hypothetical protein	0.0448192	0.069064
peg.535	Zinc metalloprotease	0.0448192	0.0690857
peg.391	hypothetical protein	0.0448192	0.0691074
peg.4949	hypothetical protein	0.0448192	0.0691291
peg.4125	FIG00406430: hypothetical protein	0.0448192	0.0691508
peg.4120	Transposase for insertion sequence element IS21-like	0.0448192	0.0691726
peg.4940	HIT family protein	0.0448192	0.0691943
peg.4941	Transcription elongation factor GreA	0.0448192	0.0692161
peg.4942	Thiol:disulfide interchange protein	0.0448192	0.0692378
peg.4943	Polyribonucleotide nucleotidyltransferase (EC 2.7.7.8)	0.0448192	0.0692596
peg.4944	probable integrase/recombinase	0.0448192	0.0692814
peg.4833	hypothetical protein	0.0448192	0.0693032
peg.4836	3-isopropylmalate dehydrogenase (EC 1.1.1.85)	0.0448192	0.0693251
peg.2130	Diaminopimelate epimerase (EC 5.1.1.7)	0.0448192	0.0693469
peg.4838	3-isopropylmalate dehydratase small subunit (EC 4.2.1.33)	0.0448192	0.0693688
peg.4839	3-isopropylmalate dehydratase large subunit (EC 4.2.1.33)	0.0448192	0.0693906
peg.2139	hypothetical protein	0.0448192	0.0694125
peg.2138	Biotin synthase (EC 2.8.1.6)	0.0448192	0.0694344
peg.1509	hypothetical protein	0.0448192	0.0694563
peg.1508	UPF0145 protein YbjQ	0.0448192	0.0694782
peg.3752	RND efflux system, inner membrane transporter	0.0448192	0.0695002
peg.1228	Galactoside O-acetyltransferase (EC 2.3.1.18)	0.0448192	0.0695221
peg.1229	Glycosyl transferase	0.0448192	0.0695441
peg.1226	N-acetylglucosaminyltransferase (EC 2.4.1.-)	0.0448192	0.0695661
peg.1227	N-acetylglucosaminyltransferase (EC 2.4.1.-)	0.0448192	0.0695881
peg.1224	Putative secreted polysaccharide polymerase	0.0448192	0.0696101
peg.1225	Glycosyltransferase	0.0448192	0.0696321
peg.1222	hypothetical protein	0.0448192	0.0696541
peg.3523	TonB-dependent receptor	0.0448192	0.0696762
peg.1220	Chemotaxis regulator - transmits chemoreceptor signals to flagellar motor components CheY	0.0448192	0.0696983
peg.1221	Undecaprenyl-phosphate galactosephosphotransferase (EC 2.7.8.6)	0.0448192	0.0697203
peg.4638	Mobile element protein	0.0448192	0.0697424
peg.3919	Putative TonB-dependent receptor	0.0448192	0.0697645
peg.851	Oxidoreductase, Gfo/Idh/MocA family	0.0448192	0.0697866
peg.3592	Phenylalanyl-tRNA synthetase beta chain (EC 6.1.1.20)	0.0448192	0.0698088
peg.4630	DNA primase, TraP-type	0.0448192	0.0698309
peg.4631	Mobilization protein BmpH	0.0448192	0.0698531
peg.3916	RND efflux system, inner membrane transporter	0.0448192	0.0698753
peg.3917	Putative membrane transport protein	0.0448192	0.0698975
peg.1501	Dihydrofolate synthase (EC 6.3.2.12) @ Folylpolyglutamate synthase (EC 6.3.2.17)	0.0448192	0.0699197
peg.3315	Transcriptional regulator, MarR family	0.0448192	0.0699419
peg.2229	Outer membrane TonB-dependent transporter, utilization system for glycans and polysaccharides (PUL), SusC family	0.0448192	0.0699641
peg.3317	Epoxyqueuosine reductase (EC 1.17.99.6) QueH	0.0448192	0.0699864
peg.3310	2-succinyl-5-enolpyruvyl-6-hydroxy-3-cyclohexene-1-carboxylic-acid synthase (EC 2.2.1.9)	0.0448192	0.0700086
peg.3311	Isochorismate synthase (EC 5.4.4.2) @ Menaquinone-specific isochorismate synthase (EC 5.4.4.2)	0.0448192	0.0700309
peg.3312	1,4-dihydroxy-2-naphthoyl-CoA hydrolase (EC 3.1.2.28) in menaquinone biosynthesis	0.0448192	0.0700532
peg.3313	hypothetical protein	0.0448192	0.0700755
peg.2223	Beta-mannosidase (EC 3.2.1.25)	0.0448192	0.0700978
peg.2222	beta-glycosyl hydrolase	0.0448192	0.0701201
peg.2221	N-acetylneuraminate mutarotase	0.0448192	0.0701425
peg.2220	beta-glycosyl hydrolase	0.0448192	0.0701648
peg.855	Putative anti-sigma factor	0.0448192	0.0701872
peg.2226	beta-glycosyl hydrolase	0.0448192	0.0702096
peg.2225	sialate O-acetylesterase	0.0448192	0.070232
peg.2224	Sialic acid-specific 9-O-acetylesterase	0.0448192	0.0702544
peg.4935	Thioesterase family protein	0.0448192	0.0702768
peg.854	Outer membrane TonB-dependent transporter, utilization system for glycans and polysaccharides (PUL), SusC family	0.0448192	0.0702993
peg.857	Thiol:disulfide interchange protein tlpA	0.0448192	0.0703218
peg.856	RNA polymerase ECF-type sigma factor	0.0448192	0.0703442
peg.802	RND multidrug efflux transporter; Acriflavin resistance protein	0.0448192	0.0703667
peg.803	CzcABC family efflux RND transporter, membrane fusion protein	0.0448192	0.0703892
peg.800	RND efflux system, inner membrane transporter	0.0448192	0.0704117
peg.801	outer membrane protein TolC, putative	0.0448192	0.0704343
peg.806	Signal peptidase I (EC 3.4.21.89)	0.0448192	0.0704568
peg.807	hypothetical protein	0.0448192	0.0704794
peg.804	Lipid A core-O-antigen ligase	0.0448192	0.0705019
peg.805	hypothetical protein	0.0448192	0.0705245
peg.1532	Transglycosylase	0.0448192	0.0705471
peg.1531	hypothetical protein	0.0448192	0.0705698
peg.1536	ATP phosphoribosyltransferase (EC 2.4.2.17) => HisGl	0.0448192	0.0705924
peg.1537	Histidinol dehydrogenase (EC 1.1.1.23)	0.0448192	0.070615
peg.1534	Stress responsive alpha-beta barrel domain protein Dabb	0.0448192	0.0706377
peg.1535	hypothetical protein	0.0448192	0.0706604
peg.1538	Histidinol-phosphate aminotransferase (EC 2.6.1.9)	0.0448192	0.0706831
peg.1539	Histidinol-phosphatase (EC 3.1.3.15) / Imidazoleglycerol-phosphate dehydratase (EC 4.2.1.19)	0.0448192	0.0707058
peg.3268	Chaperone protein DnaK	0.0448192	0.0707285
peg.1758	FIG00405116: hypothetical protein	0.0448192	0.0707512
peg.1759	Transcriptional regulator, AraC family	0.0448192	0.070774
peg.4557	hypothetical protein	0.0448192	0.0707967
peg.1752	Alpha-1,2-mannosidase	0.0448192	0.0708195
peg.3261	Acetyl-coenzyme A carboxyl transferase alpha chain (EC 6.4.1.2) / Acetyl-coenzyme A carboxyl transferase beta chain (EC 6.4.1.2); Propionyl-CoA carboxylase beta chain (EC 6.4.1.3)	0.0448192	0.0708423
peg.4556	Integrase	0.0448192	0.0708651
peg.1751	hypothetical protein	0.0448192	0.0708879
peg.3264	Carboxynorspermidine synthase (EC 1.5.1.43)	0.0448192	0.0709108
peg.1757	hypothetical protein	0.0448192	0.0709336
peg.3266	hypothetical protein	0.0448192	0.0709565
peg.947	hypothetical protein	0.0448192	0.0709794
peg.946	Xaa-Pro aminopeptidase (EC 3.4.11.9)	0.0448192	0.0710023
peg.945	GMP synthase [glutamine-hydrolyzing], amidotransferase subunit (EC 6.3.5.2) / GMP synthase [glutamine-hydrolyzing], ATP pyrophosphatase subunit (EC 6.3.5.2)	0.0448192	0.0710252
peg.944	GMP synthase [glutamine-hydrolyzing], amidotransferase subunit (EC 6.3.5.2) / GMP synthase [glutamine-hydrolyzing], ATP pyrophosphatase subunit (EC 6.3.5.2)	0.0448192	0.0710481
peg.943	Large-conductance mechanosensitive channel	0.0448192	0.0710711
peg.2316	hypothetical protein	0.0448192	0.071094
peg.2315	Periplasmic ligand-binding sensor domain COG3292 / BaeS-type histidine kinase / OmpR-type DNA-binding response regulator	0.0448192	0.071117
peg.2314	Endo-1,4-beta-xylanase (EC 3.2.1.8)	0.0448192	0.07114
peg.2313	Possible beta-xylosidase, family 43 of glycosyl hydrolases	0.0448192	0.071163
peg.2312	hypothetical protein	0.0448192	0.071186
peg.949	RND efflux system, inner membrane transporter	0.0448192	0.071209
peg.948	RND efflux system, membrane fusion protein	0.0448192	0.0712321
peg.1688	Il-IS_2, transposase	0.0448192	0.0712551
peg.1965	LSU ribosomal protein L23p (L23Ae)	0.0448192	0.0712782
peg.56	Tyrosine type site-specific recombinase	0.0448192	0.0713013
peg.4551	Cell surface glycan-binding lipoprotein, utilization system for glycans and polysaccharides (PUL), SusD family	0.0448192	0.0713244
peg.1681	putative glycosyslhydrolase	0.0448192	0.0713475
peg.2600	Major outer membrane protein OmpA	0.0448192	0.0713706
peg.1683	hypothetical protein	0.0448192	0.0713938
peg.1685	Choloylglycine hydrolase (EC 3.5.1.24)	0.0448192	0.071417
peg.1687	transposase	0.0448192	0.0714401
peg.1356	beta-galactosidase (EC 3.2.1.23)	0.0448192	0.0714633
peg.1357	rhamnogalacturonan acetylesterase	0.0448192	0.0714865
peg.1354	Arabinosidase	0.0448192	0.0715098
peg.1355	Arabinosidase	0.0448192	0.071533
peg.1352	Rhamnogalacturonides degradation protein RhiN	0.0448192	0.0715563
peg.1353	beta-galactosidase (EC 3.2.1.23)	0.0448192	0.0715795
peg.1966	LSU ribosomal protein L4p (L1e)	0.0448192	0.0716028
peg.1351	Predicted alpha-L-rhamnosidase	0.0448192	0.0716261
peg.4912	Spermidine/putrescine import ABC transporter permease protein PotB (TC 3.A.1.11.1)	0.0448192	0.0716494
peg.2605	TPR repeat precursor	0.0448192	0.0716728
peg.2499	hypothetical protein	0.0448192	0.0716961
peg.1358	Polygalacturonase	0.0448192	0.0717195
peg.1359	hypothetical protein	0.0448192	0.0717429
peg.2604	Peptide deformylase (EC 3.5.1.88)	0.0448192	0.0717662
peg.3211	Altronate dehydratase (EC 4.2.1.7)	0.0448192	0.0717897
peg.2607	Translation initiation factor 3	0.0448192	0.0718131
peg.3210	Methionine transporter MetT	0.0448192	0.0718365
peg.2606	Threonyl-tRNA synthetase (EC 6.1.1.3)	0.0448192	0.07186
peg.2989	hypothetical protein	0.0448192	0.0718834
peg.3212	Transcriptional regulator, LacI/PurR family	0.0448192	0.0719069
peg.2403	Putative anti-sigma factor	0.0448192	0.0719304
peg.2402	Outer membrane TonB-dependent transporter, utilization system for glycans and polysaccharides (PUL), SusC family	0.0448192	0.0719539
peg.2401	Cell surface glycan-binding lipoprotein, utilization system for glycans and polysaccharides (PUL), SusD family	0.0448192	0.0719775
peg.2400	Polygalacturonase (EC 3.2.1.15)	0.0448192	0.072001
peg.3875	FIG00413453: hypothetical protein	0.0448192	0.0720246
peg.2406	Putative helicase	0.0448192	0.0720481
peg.2405	hypothetical protein	0.0448192	0.0720717
peg.2404	RNA polymerase ECF-type sigma factor	0.0448192	0.0720953
peg.3217	Transcriptional regulator, AraC family	0.0448192	0.072119
peg.2409	Putative anti-sigma factor	0.0448192	0.0721426
peg.3535	Peptidase, M13 family	0.0448192	0.0721663
peg.1764	Leucyl/phenylalanyl-tRNA--protein transferase (EC 2.3.2.6)	0.0448192	0.0721899
peg.3987	UPF0365 protein YqfA	0.0448192	0.0722136
peg.2878	Integral membrane protein	0.0448192	0.0722373
peg.3350	hypothetical protein	0.0448192	0.072261
peg.302	hypothetical protein	0.0448192	0.0722848
peg.3351	FIG00413708: hypothetical protein	0.0448192	0.0723085
peg.305	Phosphonoacetaldehyde hydrolase (EC 3.11.1.1)	0.0448192	0.0723323
peg.1825	hypothetical protein	0.0448192	0.072356
peg.1821	Mobile element protein	0.0448192	0.0723798
peg.307	Phosphate/pyrophosphate-specific outer membrane porin OprP/OprO	0.0448192	0.0724036
peg.3354	2-dehydropantoate 2-reductase (EC 1.1.1.169)	0.0448192	0.0724275
peg.1829	Lysozyme (EC 3.2.1.17)	0.0448192	0.0724513
peg.3872	hypothetical protein	0.0448192	0.0724752
peg.3682	UPF0126 inner membrane protein BT_1201	0.0448192	0.072499
peg.3683	UDP-N-acetylglucosamine 2-epimerase (EC 5.1.3.14)	0.0448192	0.0725229
peg.3355	GTP-binding and nucleic acid-binding protein YchF	0.0448192	0.0725468
peg.3681	RNA polymerase ECF-type sigma factor	0.0448192	0.0725707
peg.309	ATPase RavA	0.0448192	0.0725947
peg.3684	hypothetical protein	0.0448192	0.0726186
peg.3685	CTP synthase (EC 6.3.4.2)	0.0448192	0.0726426
peg.3356	hypothetical protein	0.0448192	0.0726666
peg.308	hypothetical protein	0.0448192	0.0726906
peg.3689	Two-component system sensor histidine kinase/response regulator hybrid	0.0448192	0.0727146
peg.3357	hypothetical protein	0.0448192	0.0727386
peg.3040	Aldose 1-epimerase (EC 5.1.3.3)	0.0448192	0.0727627
peg.3041	beta-galactosidase (EC 3.2.1.23)	0.0448192	0.0727867
peg.4206	hypothetical protein	0.0448192	0.0728108
peg.3043	Thiol:disulfide interchange protein	0.0448192	0.0728349
peg.3044	Cell surface glycan-binding lipoprotein, utilization system for glycans and polysaccharides (PUL), SusD family	0.0448192	0.072859
peg.3045	Outer membrane TonB-dependent transporter, utilization system for glycans and polysaccharides (PUL), SusC family	0.0448192	0.0728831
peg.3046	Outer membrane TonB-dependent transporter, utilization system for glycans and polysaccharides (PUL), SusC family	0.0448192	0.0729073
peg.3047	Putative anti-sigma factor	0.0448192	0.0729314
peg.3048	RNA polymerase ECF-type sigma factor	0.0448192	0.0729556
peg.3049	Capsule biosynthesis protein capA	0.0448192	0.0729798
peg.2876	Septum site-determining protein MinD	0.0448192	0.073004
peg.3874	Xaa-Pro aminopeptidase (EC 3.4.11.9)	0.0448192	0.0730282
peg.3878	Uridine kinase, type 2 (EC 2.7.1.48)	0.0448192	0.0730525
peg.3545	Lipase/acylhydrolase domain protein	0.0448192	0.0730767
peg.4365	Transposase	0.0448192	0.073101
peg.2618	N-acetylmuramoyl-L-alanine amidase	0.0448192	0.0731253
peg.3709	Uncharacterized iron-regulated membrane protein; Iron-uptake factor PiuB	0.0448192	0.0731496
peg.268	Outer membrane assembly lipoprotein YfiO	0.0448192	0.0731739
peg.2894	TPR-repeat-containing protein	0.0448192	0.0731982
peg.2895	FIG00414729: hypothetical protein	0.0448192	0.0732226
peg.2897	Bacteriocin/lantibiotic efflux ABC transporter, permease/ATP-binding protein	0.0448192	0.0732469
peg.2899	hypothetical protein	0.0448192	0.0732713
peg.2652	Aerotolerance protein BatB	0.0448192	0.0732957
peg.2653	Aerotolerance protein BatA	0.0448192	0.0733201
peg.2650	Aerotolerance protein BatD	0.0448192	0.0733446
peg.2651	Aerotolerance protein BatC	0.0448192	0.073369
peg.2656	MoxR-like ATPase in aerotolerance operon	0.0448192	0.0733935
peg.2657	putative integration host factor IHF alpha subunit	0.0448192	0.073418
peg.2654	FIG00936810: hypothetical protein	0.0448192	0.0734425
peg.2655	hypothetical protein PA3071	0.0448192	0.073467
peg.2658	Integration host factor alpha subunit	0.0448192	0.0734915
peg.2659	Ribosomal protein S12p Asp88 (E. coli) methylthiotransferase (EC 2.8.4.4)	0.0448192	0.0735161
peg.3547	Outer membrane TonB-dependent transporter, utilization system for glycans and polysaccharides (PUL), SusC family	0.0448192	0.0735406
peg.930	Efflux ABC transporter, permease protein	0.0448192	0.0735652
peg.3438	hypothetical protein	0.0448192	0.0735898
peg.2007	MotA/TolQ/ExbB proton channel family protein	0.0448192	0.0736144
peg.4311	hypothetical protein	0.0448192	0.073639
peg.4313	2-iminoacetate synthase (ThiH) (EC 4.1.99.19)	0.0448192	0.0736637
peg.4315	Putative glutathionylspermidine synthase	0.0448192	0.0736883
peg.3477	FtsI-like protein	0.0448192	0.073713
peg.4316	FIG00416692: hypothetical protein	0.0448192	0.0737377
peg.129	Uncharacterized amino acid permease, GabP family	0.0448192	0.0737624
peg.2180	Transcriptional activator of 4-hydroxyphenylacetate 3-monooxygenase operon, XylS/AraC family	0.0448192	0.0737872
peg.3541	RNA polymerase ECF-type sigma factor	0.0448192	0.0738119
peg.1368	ROK family sugar kinase or transcriptional regulator	0.0448192	0.0738367
peg.549	Transcription termination protein NusA	0.0448192	0.0738614
peg.548	Bacterial ribosome SSU maturation protein RimP	0.0448192	0.0738862
peg.543	hypothetical protein	0.0448192	0.073911
peg.542	FIG00408455: hypothetical protein	0.0448192	0.0739359
peg.541	hypothetical protein	0.0448192	0.0739607
peg.3540	Putative anti-sigma factor	0.0448192	0.0739856
peg.547	hypothetical protein	0.0448192	0.0740105
peg.546	Protein AraJ precursor	0.0448192	0.0740353
peg.545	FIG00405879: hypothetical protein	0.0448192	0.0740603
peg.544	Radical SAM domain protein	0.0448192	0.0740852
peg.4250	Membrane proteins related to metalloendopeptidases	0.0448192	0.0741101
peg.2188	TonB-dependent receptor; Outer membrane receptor for ferrienterochelin and colicins	0.0448192	0.0741351
peg.322	Polyphosphate kinase (EC 2.7.4.1)	0.0448192	0.0741601
peg.4863	Mobilization protein BmpH	0.0448192	0.0741851
peg.4550	Outer membrane TonB-dependent transporter, utilization system for glycans and polysaccharides (PUL), SusC family	0.0448192	0.0742101
peg.3543	rhamnogalacturonan acetylesterase	0.0448192	0.0742351
peg.3969	Short-chain dehydrogenase	0.0448192	0.0742601
peg.4559	cAMP-binding proteins - catabolite gene activator and regulatory subunit of cAMP-dependent protein kinases	0.0448192	0.0742852
peg.4558	cAMP-binding proteins - catabolite gene activator and regulatory subunit of cAMP-dependent protein kinases	0.0448192	0.0743103
peg.300	ATP-dependent DNA helicase	0.0448192	0.0743354
peg.3871	Glycine cleavage system H protein	0.0448192	0.0743605
peg.304	hypothetical protein	0.0448192	0.0743856
peg.262	Lipoyl synthase (EC 2.8.1.8)	0.0448192	0.0744108
peg.306	2-aminoethylphosphonate:pyruvate aminotransferase (EC 2.6.1.37)	0.0448192	0.0744359
peg.2872	Domain of unknown function / Efflux ABC transporter, permease protein	0.0448192	0.0744611
peg.2873	putative lipoprotein	0.0448192	0.0744863
peg.2870	HlyD family secretion protein	0.0448192	0.0745115
peg.2871	Efflux ABC transporter, permease protein	0.0448192	0.0745368
peg.5019	Mobile element protein	0.0448192	0.074562
peg.2877	tRNA (guanine(46)-N(7))-methyltransferase (EC 2.1.1.33)	0.0448192	0.0745873
peg.2874	Transcriptional regulator, MecI family	0.0448192	0.0746126
peg.2875	Regulatory sensor-transducer, BlaR1/MecR1 family / TonB family protein	0.0448192	0.0746379
peg.3992	Integrase	0.0448192	0.0746632
peg.3990	tRNA-5-carboxymethylaminomethyl-2-thiouridine(34) synthesis protein MnmE	0.0448192	0.0746885
peg.128	Alpha-N-acetylglucosaminidase (EC 3.2.1.50)	0.0448192	0.0747139
peg.121	Cell surface glycan-binding lipoprotein, utilization system for glycans and polysaccharides (PUL), SusD family	0.0448192	0.0747392
peg.120	Outer membrane TonB-dependent transporter, utilization system for glycans and polysaccharides (PUL), SusC family	0.0448192	0.0747646
peg.123	Cell surface glycan-binding lipoprotein, utilization system for glycans and polysaccharides (PUL), SusD family	0.0448192	0.07479
peg.122	Outer membrane TonB-dependent transporter, utilization system for glycans and polysaccharides (PUL), SusC family	0.0448192	0.0748155
peg.125	hypothetical protein	0.0448192	0.0748409
peg.124	Ribosome LSU-associated GTP-binding protein HflX	0.0448192	0.0748664
peg.127	Fumarate hydratase class I (EC 4.2.1.2)	0.0448192	0.0748918
peg.126	Glutaryl-7-ACA acylase	0.0448192	0.0749173
peg.3527	Oxidoreductase, Gfo/Idh/MocA family	0.0448192	0.0749428
peg.493	hypothetical protein	0.0448192	0.0749684
peg.495	FMN adenylyltransferase (EC 2.7.7.2) / Riboflavin kinase (EC 2.7.1.26)	0.0448192	0.0749939
peg.497	Calcium-transporting ATPase	0.0448192	0.0750195
peg.496	Haloacid dehalogenase-like hydrolase	0.0448192	0.075045
peg.4205	hypothetical protein	0.0448192	0.0750706
peg.4488	SclB protein	0.0448192	0.0750962
peg.4131	hypothetical protein	0.0448192	0.0751219
peg.4204	Nicotinate-nucleotide adenylyltransferase (EC 2.7.7.18)	0.0448192	0.0751475
peg.4953	hypothetical protein	0.0448192	0.0751732
peg.4952	FIG00407386: hypothetical protein	0.0448192	0.0751989
peg.4951	hypothetical protein	0.0448192	0.0752246
peg.4950	FIG00405109: hypothetical protein	0.0448192	0.0752503
peg.4956	hypothetical protein	0.0448192	0.075276
peg.4955	Addiction module toxin, Txe/YoeB	0.0448192	0.0753018
peg.4954	FIG00407441: hypothetical protein	0.0448192	0.0753275
peg.4133	hypothetical protein	0.0448192	0.0753533
peg.3522	Transcriptional regulator, LuxR family	0.0448192	0.0753791
peg.4820	hypothetical protein	0.0448192	0.075405
peg.4827	Ribokinase (EC 2.7.1.15)	0.0448192	0.0754308
peg.4826	Putative carboxy-terminal processing protease (EC 3.4.21.102)	0.0448192	0.0754567
peg.4132	hypothetical protein	0.0448192	0.0754825
peg.4824	Two-component system sensor histidine kinase	0.0448192	0.0755084
peg.4201	UPF0701 protein YicC	0.0448192	0.0755343
peg.4200	tRNA threonylcarbamoyladenosine biosynthesis protein TsaB	0.0448192	0.0755603
peg.635	hypothetical protein	0.0448192	0.0755862
peg.634	Glycosyl transferase, group 2 family	0.0448192	0.0756122
peg.636	5'-methylthioadenosine nucleosidase (EC 3.2.2.16) @ S-adenosylhomocysteine nucleosidase (EC 3.2.2.9)	0.0448192	0.0756382
peg.631	HlpA protein	0.0448192	0.0756642
peg.633	Glycosyl transferase, group 1 family protein	0.0448192	0.0756902
peg.632	hypothetical protein	0.0448192	0.0757162
peg.4137	FIG00407422: hypothetical protein	0.0448192	0.0757423
peg.638	SSU ribosomal protein S15p (S13e)	0.0448192	0.0757684
peg.1231	Putative glycosyltransferase	0.0448192	0.0757944
peg.1230	Glycosyltransferase	0.0448192	0.0758206
peg.1233	Polysaccharide ABC transporter, ATP-binding protein	0.0448192	0.0758467
peg.1232	hypothetical protein	0.0448192	0.0758728
peg.1235	Poly(glycerol-phosphate) alpha-glucosyltransferase (EC 2.4.1.52)	0.0448192	0.075899
peg.1234	O-antigen export system, permease protein	0.0448192	0.0759252
peg.1237	hypothetical protein	0.0448192	0.0759514
peg.1236	FIG00404713: hypothetical protein	0.0448192	0.0759776
peg.1238	Glycosyltransferase	0.0448192	0.0760038
peg.2801	RNA polymerase ECF-type sigma factor	0.0448192	0.0760301
peg.3422	Outer membrane TonB-dependent transporter, utilization system for glycans and polysaccharides (PUL), SusC family	0.0448192	0.0760564
peg.87	hypothetical protein	0.0448192	0.0760826
peg.86	Pectate lyase (EC 4.2.2.2)	0.0448192	0.0761089
peg.85	Pectin degradation protein KdgF	0.0448192	0.0761353
peg.84	hypothetical protein	0.0448192	0.0761616
peg.83	Alpha-glucosidases, family 31 of glycosyl hydrolases	0.0448192	0.076188
peg.82	beta-galactosidase (EC 3.2.1.23)	0.0448192	0.0762144
peg.81	beta-galactosidase (EC 3.2.1.23)	0.0448192	0.0762408
peg.80	Cell surface glycan-binding lipoprotein, utilization system for glycans and polysaccharides (PUL), SusD family	0.0448192	0.0762672
peg.3907	Electron transfer flavoprotein, beta subunit	0.0448192	0.0762936
peg.3906	Electron transfer flavoprotein, alpha subunit	0.0448192	0.0763201
peg.3901	putative DNA mismatch repair protein	0.0448192	0.0763465
peg.3528	Putative nitroreductase	0.0448192	0.076373
peg.4622	Integrase IntN1	0.0448192	0.0763995
peg.3307	O-succinylbenzoic acid--CoA ligase (EC 6.2.1.26)	0.0448192	0.0764261
peg.3306	Transcriptional regulator, AraC family	0.0448192	0.0764526
peg.3305	Uncharacterized protein BT_4646	0.0448192	0.0764792
peg.3304	Putative helicase	0.0448192	0.0765058
peg.3303	hypothetical protein	0.0448192	0.0765324
peg.3302	hypothetical protein	0.0448192	0.076559
peg.2258	hypothetical protein	0.0448192	0.0765856
peg.3300	FIG00403148: hypothetical protein	0.0448192	0.0766123
peg.2257	hypothetical protein	0.0448192	0.076639
peg.2255	Site-specific tyrosine recombinase	0.0448192	0.0766657
peg.4748	Streptothricin acetyltransferase, Streptomyces lavendulae type	0.0448192	0.0766924
peg.3309	Naphthoate synthase (EC 4.1.3.36)	0.0448192	0.0767191
peg.2251	hypothetical protein	0.0448192	0.0767458
peg.4481	Integrase	0.0448192	0.0767726
peg.2099	Conjugative transposon protein TraQ	0.0448192	0.0767994
peg.2191	Two-component system sensor histidine kinase	0.0448192	0.0768262
peg.2094	FIG00898899: hypothetical protein	0.0448192	0.076853
peg.2090	FIG00897206: hypothetical protein	0.0448192	0.0768799
peg.4483	RNA methyltransferase, TrmA family	0.0448192	0.0769067
peg.839	Peptide chain release factor 1	0.0448192	0.0769336
peg.838	Phosphoribosylformylglycinamidine cyclo-ligase (EC 6.3.3.1)	0.0448192	0.0769605
peg.1602	Zn-ribbon-containing, possibly RNA-binding protein and truncated derivatives	0.0448192	0.0769874
peg.835	Uncharacterized protein clustered with Type I restriction-modification system	0.0448192	0.0770144
peg.833	COG1649 predicted glycoside hydrolase	0.0448192	0.0770413
peg.832	Carbon starvation protein A	0.0448192	0.0770683
peg.831	FIG00404951: hypothetical protein	0.0448192	0.0770953
peg.830	hypothetical protein	0.0448192	0.0771223
peg.1525	Outer membrane protein TolC	0.0448192	0.0771493
peg.1524	ABC transporter, permease protein	0.0448192	0.0771764
peg.4484	RNA pseudouridylate synthase BT0642	0.0448192	0.0772035
peg.1526	Two-component transcriptional response regulator, LuxR family	0.0448192	0.0772306
peg.1521	Macrolide-specific ABC-type efflux carrier (TC 3.A.1.122.1)	0.0448192	0.0772577
peg.1523	Macrolide-specific ABC-type efflux carrier (TC 3.A.1.122.1)	0.0448192	0.0772848
peg.1522	ABC transporter, permease protein	0.0448192	0.0773119
peg.4487	OmpA	0.0448192	0.0773391
peg.3101	Uncharacterized membrane-anchored protein, YitT family	0.0448192	0.0773663
peg.3962	FIG00407755: hypothetical protein	0.0448192	0.0773935
peg.1749	Cell surface glycan-binding lipoprotein, utilization system for glycans and polysaccharides (PUL), SusD family	0.0448192	0.0774207
peg.1748	Bacillopeptidase F precursor (EC 3.4.21.-)	0.0448192	0.077448
peg.1745	1,4-beta-mannosyl-N-acetylglucosamine phosphorylase (EC 2.4.1.320)	0.0448192	0.0774752
peg.3272	ATP-dependent DNA helicase	0.0448192	0.0775025
peg.1747	Alpha-glucosidase (EC 3.2.1.20)	0.0448192	0.0775298
peg.1746	AmpG protein, beta-lactamase induction signal transducer	0.0448192	0.0775571
peg.3276	Polysaccharide export outer membrane protein	0.0448192	0.0775844
peg.1743	alpha-N-acetylgalactosaminidase (EC 3.2.1.49)	0.0448192	0.0776118
peg.954	RND efflux system, inner membrane transporter	0.0448192	0.0776392
peg.955	Efflux transport system, outer membrane factor (OMF) lipoprotein BT_1267	0.0448192	0.0776666
peg.2193	hypothetical protein	0.0448192	0.077694
peg.957	Two-component transcriptional response regulator, LuxR family	0.0448192	0.0777214
peg.950	Efflux transport system, outer membrane factor (OMF) lipoprotein	0.0448192	0.0777489
peg.951	Transglycosylase-associated protein	0.0448192	0.0777764
peg.952	hypothetical protein	0.0448192	0.0778038
peg.953	RND efflux system, membrane fusion protein	0.0448192	0.0778314
peg.958	FIG00410214: hypothetical protein	0.0448192	0.0778589
peg.2549	N-acylglucosamine 2-epimerase (EC 5.1.3.8)	0.0448192	0.0778864
peg.1348	alpha-L-rhamnosidase (EC 3.2.1.40)	0.0448192	0.077914
peg.1699	Cell surface glycan-binding lipoprotein, utilization system for glycans and polysaccharides (PUL), SusD family	0.0448192	0.0779416
peg.1698	Outer membrane TonB-dependent transporter, utilization system for glycans and polysaccharides (PUL), SusC family	0.0448192	0.0779692
peg.1693	hypothetical protein	0.0448192	0.0779968
peg.1340	Cell surface glycan-binding lipoprotein, utilization system for glycans and polysaccharides (PUL), SusD family	0.0448192	0.0780245
peg.1690	Putative helicase	0.0448192	0.0780522
peg.2451	Cell surface glycan-binding lipoprotein, utilization system for glycans and polysaccharides (PUL), SusD family	0.0448192	0.0780798
peg.734	Rhomboid family protein	0.0448192	0.0781076
peg.4904	hypothetical protein	0.0448192	0.0781353
peg.2299	LSU ribosomal protein L9p	0.0448192	0.078163
peg.987	Thioredoxin reductase (EC 1.8.1.9)	0.0448192	0.0781908
peg.2476	hypothetical protein	0.0448192	0.0782186
peg.2477	Glycosyl transferase	0.0448192	0.0782464
peg.986	Outer membrane lipoprotein carrier protein LolA	0.0448192	0.0782742
peg.2475	hypothetical protein	0.0448192	0.0783021
peg.2472	ADP-heptose:LPS heptosyltransferase	0.0448192	0.0783299
peg.2473	Lipid A biosynthesis lauroyl acyltransferase (EC 2.3.1.241)	0.0448192	0.0783578
peg.2471	Erythronate-4-phosphate dehydrogenase (EC 1.1.1.290)	0.0448192	0.0783857
peg.2478	putative glucosyl transferase	0.0448192	0.0784136
peg.637	S-ribosylhomocysteine lyase (EC 4.4.1.21) @ Autoinducer-2 production protein LuxS	0.0448192	0.0784416
peg.2424	UDP-N-acetylmuramoyl-tripeptide--D-alanyl-D-alanine ligase (EC 6.3.2.10) / Alanine racemase (EC 5.1.1.1)	0.0448192	0.0784695
peg.3425	hypothetical protein	0.0448192	0.0784975
peg.1837	Conjugative transposon protein TraI	0.0448192	0.0785255
peg.1836	Conjugative transposon protein TraJ	0.0448192	0.0785536
peg.1835	Conjugative transposon protein TraK	0.0448192	0.0785816
peg.1833	Conjugative transposon protein TraM	0.0448192	0.0786097
peg.1832	Conjugative transposon protein TraN	0.0448192	0.0786378
peg.1831	Conjugative transposon protein TraO	0.0448192	0.0786659
peg.1830	Conjugative transposon protein TraQ	0.0448192	0.078694
peg.1839	Conjugative transposon protein TraG	0.0448192	0.0787221
peg.1838	Conjugative transposon protein TraH	0.0448192	0.0787503
peg.3695	Alpha-1,2-mannosidase	0.0448192	0.0787785
peg.3697	Alpha-1,2-mannosidase	0.0448192	0.0788067
peg.3696	glycoside hydrolase, family 28	0.0448192	0.0788349
peg.3691	N-acetylglucosamine related transporter, NagX	0.0448192	0.0788632
peg.3690	Alpha-N-acetylglucosaminidase (EC 3.2.1.50)	0.0448192	0.0788914
peg.3693	Cell surface glycan-binding lipoprotein, utilization system for glycans and polysaccharides (PUL), SusD family	0.0448192	0.0789197
peg.3692	Outer membrane TonB-dependent transporter, utilization system for glycans and polysaccharides (PUL), SusC family	0.0448192	0.078948
peg.735	Rhomboid family protein	0.0448192	0.0789763
peg.3699	Periplasmic ligand-binding sensor domain COG3292 / BaeS-type histidine kinase / OmpR-type DNA-binding response regulator	0.0448192	0.0790047
peg.3698	hypothetical protein	0.0448192	0.0790331
peg.3052	Signal recognition particle protein Ffh	0.0448192	0.0790615
peg.2508	Dipeptidyl peptidase IV	0.0448192	0.0790899
peg.2509	Phosphoribosylamine--glycine ligase (EC 6.3.4.13)	0.0448192	0.0791183
peg.3057	beta-glycosyl hydrolase	0.0448192	0.0791467
peg.3056	N-acetylglucosamine related transporter, NagX	0.0448192	0.0791752
peg.3054	putative outer membrane protein precursor	0.0448192	0.0792037
peg.2502	3'-to-5' exoribonuclease RNase R	0.0448192	0.0792322
peg.2503	FIG00409341: hypothetical protein	0.0448192	0.0792607
peg.2506	FIG00409639: hypothetical protein	0.0448192	0.0792893
peg.2507	23S rRNA (guanine(2445)-N(2))-methyltransferase (EC 2.1.1.173)	0.0448192	0.0793179
peg.2504	Serine acetyltransferase (EC 2.3.1.30)	0.0448192	0.0793465
peg.2505	hypothetical protein	0.0448192	0.0793751
peg.731	Protein translocase subunit SecD / Protein translocase subunit SecF	0.0448192	0.0794037
peg.1389	L-fucose mutarotase (EC 5.1.3.29)	0.0448192	0.0794324
peg.3655	Inositol-1-monophosphatase (EC 3.1.3.25)	0.0448192	0.079461
peg.1403	hypothetical protein	0.0448192	0.0794897
peg.2887	hypothetical protein	0.0448192	0.0795185
peg.2886	hypothetical protein	0.0448192	0.0795472
peg.2885	TPR-repeat-containing protein	0.0448192	0.079576
peg.2884	Cytidylate kinase (EC 2.7.4.25)	0.0448192	0.0796047
peg.2883	Multi antimicrobial extrusion protein (Na(+)/drug antiporter), MATE family of MDR efflux pumps	0.0448192	0.0796335
peg.2882	Subtilisin-like serine proteases	0.0448192	0.0796624
peg.2881	Exodeoxyribonuclease VII large subunit (EC 3.1.11.6)	0.0448192	0.0796912
peg.2880	Exodeoxyribonuclease VII small subunit (EC 3.1.11.6)	0.0448192	0.0797201
peg.1313	Polygalacturonase (EC 3.2.1.15)	0.0448192	0.0797489
peg.2889	Putative TonB-dependent receptor	0.0448192	0.0797778
peg.2888	hypothetical protein	0.0448192	0.0798068
peg.1310	L-rhamnose mutarotase (EC 5.1.3.32)	0.0448192	0.0798357
peg.2644	DNA gyrase subunit A (EC 5.99.1.3)	0.0448192	0.0798647
peg.2647	hypothetical protein	0.0448192	0.0798937
peg.2922	Pantothenate kinase type II, eukaryotic (EC 2.7.1.33)	0.0448192	0.0799227
peg.2641	Chaperone protein HtpG	0.0448192	0.0799517
peg.2640	putative patatin-like phospholipase	0.0448192	0.0799808
peg.2642	ATP-dependent Clp protease, ATP-binding subunit ClpC	0.0448192	0.0800098
peg.2649	Aerotolerance protein BatE	0.0448192	0.0800389
peg.2648	putative membrane-associated phospholipid phosphatase, PAP2 superfamily	0.0448192	0.0800681
peg.4378	Type I restriction enzyme, M subunit	0.0448192	0.0800972
peg.1315	Polygalacturonase (EC 3.2.1.15)	0.0448192	0.0801263
peg.3251	Vitamin B12 ABC transporter, substrate-binding protein BtuF	0.0448192	0.0801555
peg.2923	Sialic acid-specific 9-O-acetylesterase	0.0448192	0.0801847
peg.4324	Flavoredoxin	0.0448192	0.080214
peg.3445	Biotin carboxyl carrier protein => methylmalonyl-CoA decarboxylase	0.0448192	0.0802432
peg.4327	hypothetical protein	0.0448192	0.0802725
peg.3440	hypothetical protein	0.0448192	0.0803017
peg.4322	hypothetical protein	0.0448192	0.0803311
peg.3412	Vitamin B12 ABC transporter, substrate-binding protein BtuF	0.0448192	0.0803604
peg.1656	Tyrosine-protein kinase (EC 2.7.10.2)	0.0448192	0.0803897
peg.3550	FIG00417691: hypothetical protein	0.0448192	0.0804191
peg.3411	Outer membrane vitamin B12 receptor BtuB	0.0448192	0.0804485
peg.4370	FIG00408054: hypothetical protein	0.0448192	0.0804779
peg.4377	FIG00896576: hypothetical protein	0.0448192	0.0805073
peg.3416	hypothetical protein	0.0448192	0.0805368
peg.3415	Vitamin B12 ABC transporter, ATP-binding protein BtuD	0.0448192	0.0805663
peg.3909	hypothetical protein	0.0448192	0.0805958
peg.558	Putative isomerase	0.0448192	0.0806253
peg.559	beta-galactosidase (EC 3.2.1.23)	0.0448192	0.0806548
peg.4628	FIG00897594: hypothetical protein	0.0448192	0.0806844
peg.550	Translation initiation factor 2	0.0448192	0.080714
peg.551	Colicin V production protein	0.0448192	0.0807436
peg.3553	hypothetical protein	0.0448192	0.0807732
peg.553	Iron-sulfur cluster assembly ATPase protein SufC	0.0448192	0.0808029
peg.554	Iron-sulfur cluster assembly protein SufD	0.0448192	0.0808326
peg.555	Cysteine desulfurase (EC 2.8.1.7) => SufS	0.0448192	0.0808623
peg.4038	ABC-type antimicrobial peptide transport system, ATPase component	0.0448192	0.080892
peg.4039	Acidobacterial duplicated orphan permease (function unknown)	0.0448192	0.0809217
peg.3551	Adenylosuccinate synthetase (EC 6.3.4.4)	0.0448192	0.0809515
peg.4030	Queuine tRNA-ribosyltransferase (EC 2.4.2.29)	0.0448192	0.0809813
peg.4031	ATP-dependent protease La (EC 3.4.21.53) Type I	0.0448192	0.0810111
peg.3904	Acyl-CoA dehydrogenase	0.0448192	0.0810409
peg.4033	Transcription regulator [contains diacylglycerol kinase catalytic domain]	0.0448192	0.0810707
peg.4276	Hydrolase, HAD superfamily	0.0448192	0.0811006
peg.4035	Permease of the drug/metabolite transporter (DMT) superfamily	0.0448192	0.0811305
peg.4036	Acidobacterial duplicated orphan permease (function unknown)	0.0448192	0.0811604
peg.4037	Acidobacterial duplicated orphan permease (function unknown)	0.0448192	0.0811904
peg.3849	UDP-N-acetylglucosamine--N-acetylmuramyl-(pentapeptide) pyrophosphoryl-undecaprenol N-acetylglucosamine transferase (EC 2.4.1.227)	0.0448192	0.0812203
peg.4277	Glutamate 5-kinase (EC 2.7.2.11) / RNA-binding C-terminal domain PUA	0.0448192	0.0812503
peg.4626	hypothetical protein	0.0448192	0.0812803
peg.3841	Phosphoribosylaminoimidazolecarboxamide formyltransferase (EC 2.1.2.3)	0.0448192	0.0813103
peg.3844	Transamidase GatB domain protein	0.0448192	0.0813404
peg.3845	Cell division protein FtsZ	0.0448192	0.0813705
peg.3846	Cell division protein FtsA	0.0448192	0.0814005
peg.3847	Cell division protein FtsQ	0.0448192	0.0814307
peg.3595	hypothetical protein	0.0448192	0.0814608
peg.2869	Efflux transport system, outer membrane factor (OMF) lipoprotein BT_3905	0.0448192	0.081491
peg.2868	Chromosome segregation ATPases	0.0448192	0.0815211
peg.319	ATP synthase beta chain (EC 3.6.3.14)	0.0448192	0.0815513
peg.2865	Co-activator of prophage gene expression IbrB	0.0448192	0.0815816
peg.2864	Co-activator of prophage gene expression IbrA	0.0448192	0.0816118
peg.314	ATP synthase F0 sector subunit b (EC 3.6.3.14)	0.0448192	0.0816421
peg.315	ATP synthase F0 sector subunit c (EC 3.6.3.14)	0.0448192	0.0816724
peg.312	ATP synthase alpha chain (EC 3.6.3.14)	0.0448192	0.0817027
peg.313	ATP synthase delta chain (EC 3.6.3.14)	0.0448192	0.081733
peg.2863	hypothetical protein	0.0448192	0.0817634
peg.3599	Cell surface glycan-binding lipoprotein, utilization system for glycans and polysaccharides (PUL), SusD family	0.0448192	0.0817938
peg.133	Aminopeptidase	0.0448192	0.0818242
peg.1750	Outer membrane TonB-dependent transporter, utilization system for glycans and polysaccharides (PUL), SusC family	0.0448192	0.0818546
peg.4588	Histidyl-tRNA synthetase (EC 6.1.1.21)	0.0448192	0.0818851
peg.1591	Inositol-1-phosphate synthase (EC 5.5.1.4)	0.0448192	0.0819155
peg.3808	Holliday junction ATP-dependent DNA helicase RuvA (EC 3.6.4.12)	0.0448192	0.081946
peg.139	Phosphoglycerate mutase family protein	0.0448192	0.0819766
peg.486	DEAD-box ATP-dependent RNA helicase DeaD (= CshA) (EC 3.6.4.13)	0.0448192	0.0820071
peg.484	Integral membrane protein	0.0448192	0.0820377
peg.485	hypothetical protein	0.0448192	0.0820683
peg.482	Holliday junction ATP-dependent DNA helicase RuvB (EC 3.6.4.12)	0.0448192	0.0820989
peg.483	Polysaccharide biosynthesis protein	0.0448192	0.0821295
peg.1593	hypothetical protein	0.0448192	0.0821602
peg.481	Integrase	0.0448192	0.0821908
peg.1594	hypothetical protein	0.0448192	0.0822215
peg.4818	Tryptophan synthase (indole-salvaging) (EC 4.2.1.122)	0.0448192	0.0822523
peg.1595	Protein translocase membrane subunit SecG	0.0448192	0.082283
peg.4108	Aminopeptidase C (EC 3.4.22.40)	0.0448192	0.0823138
peg.4109	Xaa-Pro aminopeptidase (EC 3.4.11.9)	0.0448192	0.0823446
peg.1596	Exodeoxyribonuclease III (EC 3.1.11.2)	0.0448192	0.0823754
peg.4105	Protein O-GlcNAcase (EC 3.2.1.169)	0.0448192	0.0824062
peg.4106	ATP-dependent DNA helicase RecS (RecQ family)	0.0448192	0.0824371
peg.4100	Transcriptional regulator, HxlR family	0.0448192	0.082468
peg.4101	putative protease I	0.0448192	0.0824989
peg.4102	Cystathionine beta-lyase (EC 4.4.1.8)	0.0448192	0.0825298
peg.4103	Uncharacterized UPF0118 membrane protein	0.0448192	0.0825608
peg.2782	Hypothetical protein BF1253	0.0448192	0.0825918
peg.1777	Site-specific tyrosine recombinase	0.0448192	0.0826228
peg.3555	Transcriptional regulator, AraC family	0.0448192	0.0826538
peg.4924	Chromosome (plasmid) partitioning protein ParA	0.0448192	0.0826849
peg.4922	hypothetical protein	0.0448192	0.0827159
peg.4920	Undecaprenyl-phosphate alpha-N-acetylglucosaminyl 1-phosphate transferase (EC 2.7.8.33)	0.0448192	0.082747
peg.4850	Chromosome (plasmid) partitioning protein ParA	0.0448192	0.0827781
peg.2918	Bis-ABC ATPase YheS.2	0.0448192	0.0828093
peg.4858	Transposase	0.0448192	0.0828405
peg.1194	Capsular polysaccharide transcription antitermination protein, UpxY family	0.0448192	0.0828716
peg.623	hypothetical protein	0.0448192	0.0829029
peg.620	Immunoreactive 53 kDa antigen PG123	0.0448192	0.0829341
peg.1197	hypothetical protein	0.0448192	0.0829654
peg.626	Putative inner membrane protein	0.0448192	0.0829966
peg.627	hypothetical protein	0.0448192	0.0830279
peg.625	putative transmembrane transport protein, putative lipopolysaccharide biosynthesis protein	0.0448192	0.0830593
peg.2789	hypothetical protein	0.0448192	0.0830906
peg.1198	Phosphate transport system regulatory protein PhoU	0.0448192	0.083122
peg.1199	FIG00406539: hypothetical protein	0.0448192	0.0831534
peg.3308	O-succinylbenzoate synthase (EC 4.2.1.113)	0.0448192	0.0831848
peg.1204	Phosphate ABC transporter, substrate-binding protein PstS (TC 3.A.1.7.1)	0.0448192	0.0832163
peg.1205	Glutaminyl-tRNA synthetase (EC 6.1.1.18)	0.0448192	0.0832478
peg.1206	TPR-domain-containing protein	0.0448192	0.0832793
peg.1207	putative integral membrane protein (dedA homolog)	0.0448192	0.0833108
peg.1201	Phosphate ABC transporter, permease protein PstA (TC 3.A.1.7.1)	0.0448192	0.0833423
peg.1202	Phosphate ABC transporter, permease protein PstC (TC 3.A.1.7.1)	0.0448192	0.0833739
peg.4979	Mobile element protein	0.0448192	0.0834055
peg.2154	Putative calcineurin superfamily phosphohydrolase	0.0448192	0.0834371
peg.1208	Thiol peroxidase, Tpx-type (EC 1.11.1.15)	0.0448192	0.0834687
peg.1209	GDP-L-fucose synthetase (EC 1.1.1.271)	0.0448192	0.0835004
peg.4819	Endonuclease IV (EC 3.1.21.2)	0.0448192	0.0835321
peg.3933	Chromosome (plasmid) partitioning protein ParB	0.0448192	0.0835638
peg.4617	LtrC-like protein	0.0448192	0.0835955
peg.2098	Lysozyme (EC 3.2.1.17)	0.0448192	0.0836273
peg.3462	TonB-dependent receptor	0.0448192	0.0836591
peg.218	Transcriptional regulator, AsnC family	0.0448192	0.0836909
peg.4974	Transcriptional regulator, MarR family	0.0448192	0.0837227
peg.3558	FIG00417039: hypothetical protein	0.0448192	0.0837546
peg.563	Outer membrane TonB-dependent transporter, utilization system for glycans and polysaccharides (PUL), SusC family	0.0448192	0.0837865
peg.2089	FIG00899057: hypothetical protein	0.0448192	0.0838184
peg.2083	Outer membrane TonB-dependent transporter, utilization system for glycans and polysaccharides (PUL), SusC family	0.0448192	0.0838503
peg.2082	Cell surface glycan-binding lipoprotein, utilization system for glycans and polysaccharides (PUL), SusD family	0.0448192	0.0838823
peg.2081	Mucin-desulfating sulfatase	0.0448192	0.0839143
peg.2080	beta-glycosyl hydrolase	0.0448192	0.0839463
peg.1518	hypothetical protein	0.0448192	0.0839783
peg.1519	ABC transporter, permease protein	0.0448192	0.0840103
peg.4970	hypothetical protein	0.0448192	0.0840424
peg.828	endonuclease/exonuclease/phosphatase family precursor (38.1 kD) (5F605)	0.0448192	0.0840745
peg.829	beta-glycosyl hydrolase	0.0448192	0.0841066
peg.824	Chromate transport protein	0.0448192	0.0841388
peg.826	COG1649 predicted glycoside hydrolase	0.0448192	0.084171
peg.827	Excinuclease ABC subunit A paralog in greater Bacteroides group	0.0448192	0.0842032
peg.1514	hypothetical protein	0.0448192	0.0842354
peg.1515	Hemagglutinin	0.0448192	0.0842676
peg.1516	ABC transporter, permease protein	0.0448192	0.0842999
peg.823	Chromate transport protein	0.0448192	0.0843322
peg.1975	LSU ribosomal protein L7p/L12p (P1/P2)	0.0448192	0.0843645
peg.3209	hypothetical protein	0.0448192	0.0843969
peg.3202	hypothetical protein	0.0448192	0.0844293
peg.3200	Di-tripeptide/cation symporter	0.0448192	0.0844617
peg.3201	Putative surface protein	0.0448192	0.0844941
peg.921	RNA polymerase ECF-type sigma factor	0.0448192	0.0845265
peg.923	Outer membrane TonB-dependent transporter, utilization system for glycans and polysaccharides (PUL), SusC family	0.0448192	0.084559
peg.922	Putative anti-sigma factor	0.0448192	0.0845915
peg.924	Cell surface glycan-binding lipoprotein, utilization system for glycans and polysaccharides (PUL), SusD family	0.0448192	0.084624
peg.927	Oxidoreductase, Gfo/Idh/MocA family	0.0448192	0.0846566
peg.3156	RteB, two-component system response regulator	0.0448192	0.0846891
peg.4297	RND efflux system, membrane fusion protein	0.0448192	0.0847217
peg.1378	Lipoprotein-releasing system ATP-binding protein LolD	0.0448192	0.0847544
peg.1379	HesA/MoeB/ThiF family protein	0.0448192	0.084787
peg.1374	hypothetical protein	0.0448192	0.0848197
peg.1375	Uncharacterized RNA-binding protein BT2505	0.0448192	0.0848524
peg.1376	NADPH-dependent broad range aldehyde dehydrogenase YqhD	0.0448192	0.0848851
peg.1377	hypothetical protein	0.0448192	0.0849179
peg.1370	ABC transporter, permease protein	0.0448192	0.0849506
peg.1371	ABC transporter, permease protein	0.0448192	0.0849834
peg.1372	ABC transporter, RND-adapter-like protein	0.0448192	0.0850163
peg.1373	Efflux transport system, outer membrane factor (OMF) lipoprotein BT_2498	0.0448192	0.0850491
peg.1172	hypothetical protein	0.0448192	0.085082
peg.1170	DNA primase/helicase (EC 2.7.7.-)	0.0448192	0.0851149
peg.1171	hypothetical protein	0.0448192	0.0851478
peg.1176	N-acetylmannosaminyltransferase (EC 2.4.1.187)	0.0448192	0.0851808
peg.1177	Glycosyl transferase, group 1 family protein	0.0448192	0.0852137
peg.1174	hypothetical protein	0.0448192	0.0852467
peg.1175	hypothetical protein	0.0448192	0.0852798
peg.1445	hypothetical protein	0.0448192	0.0853128
peg.3112	Glucan 1,4-beta-glucosidase	0.0448192	0.0853459
peg.3113	Putative coenzyme A transferase	0.0448192	0.085379
peg.3110	Arylsulfatase (EC 3.1.6.1)	0.0448192	0.0854121
peg.3111	Bis-ABC ATPase BT1543	0.0448192	0.0854453
peg.3116	Peptidylprolyl isomerase, FKBP-type (EC 5.2.1.8) / Macrophage infectivity potentiator	0.0448192	0.0854785
peg.3117	Stress-responsive transcriptional regulator	0.0448192	0.0855117
peg.3114	hypothetical protein	0.0448192	0.0855449
peg.3115	tRNA-i(6)A37 methylthiotransferase (EC 2.8.4.3)	0.0448192	0.0855782
peg.2460	Acyl carrier protein	0.0448192	0.0856115
peg.2463	Outer membrane TonB-dependent transporter, utilization system for glycans and polysaccharides (PUL), SusC family	0.0448192	0.0856448
peg.3119	Cell-division-associated, ABC-transporter-like signaling protein FtsX	0.0448192	0.0856781
peg.2464	Cell surface glycan-binding lipoprotein, utilization system for glycans and polysaccharides (PUL), SusD family	0.0448192	0.0857115
peg.2466	RNA polymerase ECF-type sigma factor	0.0448192	0.0857449
peg.4359	L-fucose kinase (EC 2.7.1.52)	0.0448192	0.0857783
peg.2491	Ribonuclease HI-related protein 3	0.0448192	0.0858117
peg.1527	Sensor histidine kinase involved in nitrogen fixation and metabolism regulation	0.0448192	0.0858452
peg.4270	Outer membrane TonB-dependent transporter, utilization system for glycans and polysaccharides (PUL), SusC family	0.0448192	0.0858787
peg.1727	L-rhamnose isomerase (EC 5.3.1.14)	0.0448192	0.0859122
peg.2913	Putative isomerase	0.0448192	0.0859458
peg.3026	hypothetical protein	0.0448192	0.0859793
peg.3027	Phenylalanyl-tRNA synthetase alpha chain (EC 6.1.1.20)	0.0448192	0.0860129
peg.3024	Metal-dependent hydrolases of the beta-lactamase superfamily I; PhnP protein	0.0448192	0.0860466
peg.3025	UDP-N-acetylenolpyruvoylglucosamine reductase (EC 1.3.1.98)	0.0448192	0.0860802
peg.3022	NG,NG-dimethylarginine dimethylaminohydrolase 1 (EC 3.5.3.18)	0.0448192	0.0861139
peg.2518	putative membrane protein	0.0448192	0.0861476
peg.3020	Ornithine aminotransferase (EC 2.6.1.13)	0.0448192	0.0861813
peg.3021	hypothetical protein	0.0448192	0.0862151
peg.2514	Transcriptional regulator, AraC family	0.0448192	0.0862489
peg.2517	Zinc ABC transporter, ATP-binding protein ZnuC	0.0448192	0.0862827
peg.2516	Zinc ABC transporter, substrate-binding protein ZnuA	0.0448192	0.0863165
peg.2511	probable membrane protein YPO3302	0.0448192	0.0863504
peg.2510	hypothetical protein	0.0448192	0.0863843
peg.2513	hypothetical protein	0.0448192	0.0864182
peg.3029	hypothetical protein	0.0448192	0.0864521
peg.2669	Permease of the drug/metabolite transporter (DMT) superfamily	0.0448192	0.0864861
peg.1666	hypothetical protein	0.0448192	0.0865201
peg.3175	Unknown pentose utilization regulator, DeoR family	0.0448192	0.0865541
peg.4017	Nicotinate-nucleotide--dimethylbenzimidazole phosphoribosyltransferase (EC 2.4.2.21)	0.0448192	0.0865882
peg.1664	hypothetical protein	0.0448192	0.0866222
peg.2679	hypothetical protein	0.0448192	0.0866563
peg.2663	LSU ribosomal protein L28p @ LSU ribosomal protein L28p, zinc-independent	0.0448192	0.0866905
peg.1999	hypothetical protein	0.0448192	0.0867246
peg.1665	Immunoreactive 53 kDa antigen PG123	0.0448192	0.0867588
peg.1994	DNA primase DnaG	0.0448192	0.086793
peg.2671	Glycine betaine ABC transport system, permease protein OpuAB	0.0448192	0.0868273
peg.1986	Carbonic anhydrase, gamma class (EC 4.2.1.1)	0.0448192	0.0868615
peg.1997	Triosephosphate isomerase (EC 5.3.1.1)	0.0448192	0.0868958
peg.1990	hypothetical protein	0.0448192	0.0869301
peg.1991	putative membrane protein	0.0448192	0.0869645
peg.2676	Potassium-transporting ATPase A chain (EC 3.6.3.12) (TC 3.A.3.7.1)	0.0448192	0.0869988
peg.1993	Malate dehydrogenase (EC 1.1.1.37)	0.0448192	0.0870332
peg.2390	hypothetical protein	0.0448192	0.0870677
peg.1663	Immunoreactive 53 kDa antigen PG123	0.0448192	0.0871021
peg.2660	Signal recognition particle receptor FtsY	0.0448192	0.0871366
peg.3732	FIG00404196: hypothetical protein	0.0448192	0.0871711
peg.3733	hypothetical protein	0.0448192	0.0872057
peg.3730	Membrane proteins related to metalloendopeptidases	0.0448192	0.0872402
peg.3731	hypothetical protein	0.0448192	0.0872748
peg.2667	hypothetical protein	0.0448192	0.0873094
peg.1661	hypothetical protein	0.0448192	0.0873441
peg.4384	Toxin HigB	0.0448192	0.0873788
peg.2666	Methionine aminopeptidase (EC 3.4.11.18)	0.0448192	0.0874135
peg.3273	Integrase	0.0448192	0.0874482
peg.2665	N(6)-L-threonylcarbamoyladenine synthase (EC 2.3.1.234)	0.0448192	0.0874829
peg.2959	Phosphoglucomutase (EC 5.4.2.2)	0.0448192	0.0875177
peg.2810	UDP-N-acetylglucosamine 4,6-dehydratase (EC 4.2.1.135)	0.0448192	0.0875525
peg.2664	Nicotinamide-nucleotide amidase (EC 3.5.1.42)	0.0448192	0.0875874
peg.3271	hypothetical protein	0.0448192	0.0876222
peg.3885	Rubredoxin	0.0448192	0.0876571
peg.2958	Putative dipeptidase	0.0448192	0.0876921
peg.361	hypothetical protein	0.0448192	0.087727
peg.3277	Tyrosine-protein kinase (EC 2.7.10.2)	0.0448192	0.087762
peg.3898	Urocanate hydratase (EC 4.2.1.49)	0.0448192	0.087797
peg.3457	hypothetical protein	0.0448192	0.087832
peg.3455	D-lactate dehydrogenase (EC 1.1.1.28)	0.0448192	0.0878671
peg.3453	3-deoxy-D-manno-octulosonate 8-phosphate phosphatase (EC 3.1.3.45)	0.0448192	0.0879022
peg.1668	hypothetical protein	0.0448192	0.0879373
peg.2987	Domain of unknown function / Pseudouridine synthase	0.0448192	0.0879725
peg.2985	Trk potassium uptake system protein TrkH	0.0448192	0.0880076
peg.2982	RND efflux system, inner membrane transporter	0.0448192	0.0880428
peg.2983	RND efflux system, membrane fusion protein	0.0448192	0.0880781
peg.3459	putative thiol-disulfide isomerase	0.0448192	0.0881133
peg.956	Two-component system sensor histidine kinase	0.0448192	0.0881486
peg.3835	hypothetical protein	0.0448192	0.0881839
peg.2953	hypothetical protein	0.0448192	0.0882193
peg.2105	Two-component transcriptional response regulator, LuxR family	0.0448192	0.0882546
peg.3376	Integrase	0.0448192	0.08829
peg.3377	Transcriptional regulator, AraC family	0.0448192	0.0883255
peg.1984	SSU ribosomal protein S21p	0.0448192	0.0883609
peg.4489	Transcriptional regulator, AraC family	0.0448192	0.0883964
peg.1592	Transcriptional regulator	0.0448192	0.0884319
peg.4029	Lipopolysaccharide export system permease protein LptG	0.0448192	0.0884675
peg.4028	Haloacid dehalogenase-like hydrolase	0.0448192	0.088503
peg.3629	Peptidyl-prolyl cis-trans isomerase (EC 5.2.1.8)	0.0448192	0.0885386
peg.4023	hypothetical protein	0.0448192	0.0885743
peg.4022	hypothetical protein	0.0448192	0.0886099
peg.4021	UDP-glucose 6-dehydrogenase (EC 1.1.1.22)	0.0448192	0.0886456
peg.4020	hypothetical protein	0.0448192	0.0886813
peg.4027	Thiol:disulfide interchange protein tlpA	0.0448192	0.0887171
peg.4026	Phosphoserine phosphatase (EC 3.1.3.3)	0.0448192	0.0887529
peg.4025	ATP-dependent RNA helicase	0.0448192	0.0887887
peg.3589	hypothetical protein	0.0448192	0.0888245
peg.3588	ATP-dependent helicase	0.0448192	0.0888603
peg.3859	Hemolysin A	0.0448192	0.0888962
peg.3853	UDP-N-acetylmuramoyl-dipeptide--2,6-diaminopimelate ligase (EC 6.3.2.13)	0.0448192	0.0889322
peg.3583	hypothetical protein	0.0448192	0.0889681
peg.3582	hypothetical protein	0.0448192	0.0890041
peg.3856	16S rRNA (cytosine(1402)-N(4))-methyltransferase (EC 2.1.1.199)	0.0448192	0.0890401
peg.3855	Cell division protein FtsL	0.0448192	0.0890761
peg.3854	Cell division protein FtsI [Peptidoglycan synthetase] (EC 2.4.1.129)	0.0448192	0.0891122
peg.2850	Efflux transport system, outer membrane factor (OMF) lipoprotein	0.0448192	0.0891483
peg.2851	RND efflux system, inner membrane transporter	0.0448192	0.0891844
peg.328	hypothetical protein	0.0448192	0.0892205
peg.2854	NAD-specific glutamate dehydrogenase (EC 1.4.1.2) @ NADP-specific glutamate dehydrogenase (EC 1.4.1.4)	0.0448192	0.0892567
peg.2856	hypothetical protein	0.0448192	0.0892929
peg.2857	hypothetical protein	0.0448192	0.0893292
peg.323	Glycosyltransferase	0.0448192	0.0893654
peg.321	Exopolyphosphatase (EC 3.6.1.11)	0.0448192	0.0894017
peg.320	Aminopeptidase	0.0448192	0.0894381
peg.327	Two-component transcriptional response regulator, LuxR family	0.0448192	0.0894744
peg.326	Sensor protein	0.0448192	0.0895108
peg.325	hypothetical protein	0.0448192	0.0895472
peg.324	Ser/Thr protein phosphatase family protein, UDP-2,3-diacylglucosamine hydrolase (EC 3.6.1.-) homolog	0.0448192	0.0895837
peg.103	5,10-methylenetetrahydrofolate reductase (EC 1.5.1.20)	0.0448192	0.0896201
peg.102	DNA polymerase III delta prime subunit (EC 2.7.7.7)	0.0448192	0.0896567
peg.4591	hypothetical protein	0.0448192	0.0896932
peg.100	GldH	0.0448192	0.0897298
peg.4597	hypothetical protein	0.0448192	0.0897663
peg.4596	FIG00937566: hypothetical protein	0.0448192	0.089803
peg.4595	FIG00938987: hypothetical protein	0.0448192	0.0898396
peg.104	Cardiolipin synthase, bacterial type ClsA	0.0448192	0.0898763
peg.4599	hypothetical protein	0.0448192	0.089913
peg.4598	hypothetical protein	0.0448192	0.0899498
peg.781	Outer membrane TonB-dependent transporter, utilization system for glycans and polysaccharides (PUL), SusC family	0.0448192	0.0899865
peg.3882	FKBP-type peptidyl-prolyl cis-trans isomerase FklB (EC 5.2.1.8)	0.0448192	0.0900233
peg.4119	Conjugative transposon protein TraG	0.0448192	0.0900602
peg.4118	7-carboxy-7-deazaguanine synthase (EC 4.3.99.3)	0.0448192	0.090097
peg.4117	6-carboxy-5,6,7,8-tetrahydropterin synthase (EC 4.1.2.50) @ Folate biosynthesis protein PTPS-III, catalyzes a reaction that bypasses dihydroneopterin aldolase (FolB)	0.0448192	0.0901339
peg.4116	FIG039061: hypothetical protein related to heme utilization	0.0448192	0.0901709
peg.4115	FIG034863: hypothetical protein	0.0448192	0.0902078
peg.4114	Cell division ZapA family protein	0.0448192	0.0902448
peg.4113	Ribonuclease Y	0.0448192	0.0902818
peg.4112	hypothetical protein	0.0448192	0.0903189
peg.4111	Patatin-like phospholipase	0.0448192	0.0903559
peg.4110	FIG00416327: hypothetical protein	0.0448192	0.0903931
peg.4933	Putative DNA methylase	0.0448192	0.0904302
peg.1341	Outer membrane TonB-dependent transporter, utilization system for glycans and polysaccharides (PUL), SusC family	0.0448192	0.0904674
peg.4934	tRNA-dihydrouridine synthase BT3326	0.0448192	0.0905046
peg.4937	alpha-L-fucosidase (EC 3.2.1.51)	0.0448192	0.0905418
peg.4936	Rossmann fold nucleotide-binding protein Smf possibly involved in DNA uptake	0.0448192	0.090579
peg.1692	Putative DNA-binding protein	0.0448192	0.0906163
peg.1342	Cell surface glycan-binding lipoprotein, utilization system for glycans and polysaccharides (PUL), SusD family	0.0448192	0.0906537
peg.1187	putative acetyltransferase	0.0448192	0.090691
peg.1186	Beta-1,3-glucosyltransferase	0.0448192	0.0907284
peg.1696	Cell surface glycan-binding lipoprotein, utilization system for glycans and polysaccharides (PUL), SusD family	0.0448192	0.0907658
peg.618	3-dehydroquinate dehydratase II (EC 4.2.1.10)	0.0448192	0.0908033
peg.1695	Outer membrane TonB-dependent transporter, utilization system for glycans and polysaccharides (PUL), SusC family	0.0448192	0.0908407
peg.1983	Site-specific tyrosine recombinase XerC	0.0448192	0.0908782
peg.615	Ribosome-binding factor A	0.0448192	0.0909158
peg.614	Lipoprotein releasing system transmembrane protein LolC/LolE	0.0448192	0.0909533
peg.613	Pyridoxal kinase (EC 2.7.1.35)	0.0448192	0.0909909
peg.612	Glutamate racemase (EC 5.1.1.3)	0.0448192	0.0910286
peg.1189	hypothetical protein	0.0448192	0.0910662
peg.1217	Xylose isomerase (EC 5.3.1.5)	0.0448192	0.0911039
peg.1216	Polysialic acid transport protein KpsD precursor	0.0448192	0.0911416
peg.1215	OtnB protein	0.0448192	0.0911794
peg.1214	dTDP-4-dehydrorhamnose 3,5-epimerase (EC 5.1.3.13)	0.0448192	0.0912172
peg.1213	Glucose-1-phosphate thymidylyltransferase (EC 2.7.7.24)	0.0448192	0.091255
peg.1212	Capsular polysaccharide synthesis enzyme CpsA, sugar transferase	0.0448192	0.0912929
peg.1211	Mannose-1-phosphate guanylyltransferase (EC 2.7.7.13)	0.0448192	0.0913307
peg.1210	GDP-mannose 4,6-dehydratase (EC 4.2.1.47)	0.0448192	0.0913687
peg.2822	hypothetical protein	0.0448192	0.0914066
peg.581	Alpha-amylase (Neopullulanase) SusA (EC 3.2.1.135)	0.0448192	0.0914446
peg.580	Glucan 1,4-alpha-glucosidase (EC 3.2.1.3)	0.0448192	0.0914826
peg.3923	Conjugative transposon protein TraK	0.0448192	0.0915206
peg.3922	Cell surface glycan-binding lipoprotein, utilization system for glycans and polysaccharides (PUL), SusD family	0.0448192	0.0915587
peg.4601	hypothetical protein	0.0448192	0.0915968
peg.3920	hypothetical protein	0.0448192	0.0916349
peg.3927	Conjugative transposon protein TraN	0.0448192	0.0916731
peg.3926	Conjugative transposon protein TraM	0.0448192	0.0917113
peg.3925	Conjugative transposon protein TraM	0.0448192	0.0917495
peg.141	hypothetical protein	0.0448192	0.0917878
peg.3929	Conjugative transposon protein TraQ	0.0448192	0.0918261
peg.3928	Conjugative transposon protein TraO	0.0448192	0.0918644
peg.3023	Endonuclease III (EC 4.2.99.18)	0.0448192	0.0919027
peg.2271	Dienelactone hydrolase and related enzymes	0.0448192	0.0919411
peg.2273	Cystathionine beta-lyase (EC 4.4.1.8)	0.0448192	0.0919796
peg.2072	Phosphate-specific outer membrane porin OprP; Pyrophosphate-specific outer membrane porin OprO	0.0448192	0.092018
peg.2070	LSU ribosomal protein L34p	0.0448192	0.0920565
peg.2071	Putative arylsulfatase regulatory protein	0.0448192	0.092095
peg.2076	hypothetical protein	0.0448192	0.0921336
peg.2077	hypothetical protein	0.0448192	0.0921721
peg.2078	glycosyl hydrolase family 29 (alpha-L-fucosidase)	0.0448192	0.0922108
peg.2079	beta-galactosidase (EC 3.2.1.23)	0.0448192	0.0922494
peg.3635	hypothetical protein	0.0448192	0.0922881
peg.2205	Two-component system sensor histidine kinase	0.0448192	0.0923268
peg.859	TPR-domain-containing protein	0.0448192	0.0923655
peg.858	Thiol:disulfide interchange protein	0.0448192	0.0924043
peg.4221	Asparaginyl-tRNA synthetase (EC 6.1.1.22)	0.0448192	0.0924431
peg.1503	Heat shock protein GrpE	0.0448192	0.092482
peg.1502	Chaperone protein DnaJ	0.0448192	0.0925208
peg.853	Cell surface glycan-binding lipoprotein, utilization system for glycans and polysaccharides (PUL), SusD family	0.0448192	0.0925597
peg.1500	Aldose 1-epimerase (EC 5.1.3.3)	0.0448192	0.0925987
peg.1507	Cytidine deaminase (EC 3.5.4.5)	0.0448192	0.0926377
peg.1506	hypothetical protein	0.0448192	0.0926767
peg.1505	hypothetical protein	0.0448192	0.0927157
peg.1504	Bis-ABC ATPase YbiT	0.0448192	0.0927548
peg.4849	Conjugative transposon protein TraQ	0.0448192	0.0927939
peg.4848	Conjugative transposon protein TraO	0.0448192	0.092833
peg.1755	RNA polymerase ECF-type sigma factor	0.0448192	0.0928722
peg.4222	LSU rRNA pseudouridine(2605) synthase (EC 5.4.99.22)	0.0448192	0.0929114
peg.4841	[FeFe]-hydrogenase maturation protein HydF	0.0448192	0.0929506
peg.4840	2-isopropylmalate synthase (EC 2.3.3.13)	0.0448192	0.0929899
peg.4843	[FeFe]-hydrogenase maturation protein HydE	0.0448192	0.0930292
peg.4842	[FeFe]-hydrogenase maturation protein HydG	0.0448192	0.0930685
peg.4845	Heat shock protein 10 kDa family chaperone GroES	0.0448192	0.0931079
peg.4844	[FeFe] hydrogenase (EC 1.12.7.2)	0.0448192	0.0931473
peg.4847	Conjugative transposon protein TraN	0.0448192	0.0931867
peg.4846	Heat shock protein 60 kDa family chaperone GroEL	0.0448192	0.0932262
peg.1763	ATP-dependent Clp protease ATP-binding subunit ClpA	0.0448192	0.0932657
peg.1762	ATP-dependent Clp protease adaptor protein ClpS	0.0448192	0.0933052
peg.3213	2-dehydro-3-deoxygluconokinase (EC 2.7.1.45)	0.0448192	0.0933448
peg.1767	hypothetical protein	0.0448192	0.0933844
peg.1766	BexA, multidrug efflux pump	0.0448192	0.0934241
peg.1765	hypothetical protein	0.0448192	0.0934637
peg.3216	Putative metalloprotease yggG (EC 3.4.24.-)	0.0448192	0.0935034
peg.3219	DnaK suppressor protein, putative	0.0448192	0.0935432
peg.3218	Isoleucyl-tRNA synthetase (EC 6.1.1.5)	0.0448192	0.0935829
peg.1769	alpha-galactosidase (EC 3.2.1.22)	0.0448192	0.0936227
peg.1768	Transcriptional regulator	0.0448192	0.0936626
peg.3390	Succinate dehydrogenase iron-sulfur protein (EC 1.3.5.1)	0.0448192	0.0937025
peg.616	Uncharacterized SAM-dependent O-methyltransferase	0.0448192	0.0937424
peg.4229	Tetratricopeptide repeat family protein	0.0448192	0.0937823
peg.938	DNA protection during starvation protein	0.0448192	0.0938223
peg.939	2-Keto-3-deoxy-D-manno-octulosonate-8-phosphate synthase (EC 2.5.1.55)	0.0448192	0.0938623
peg.937	hypothetical protein	0.0448192	0.0939023
peg.4228	Efflux ABC transporter, ATP-binding protein	0.0448192	0.0939424
peg.935	Glutamine synthetase type III, GlnN (EC 6.3.1.2)	0.0448192	0.0939825
peg.932	hypothetical protein	0.0448192	0.0940227
peg.933	Efflux transport system, outer membrane factor (OMF) lipoprotein BT_0954	0.0448192	0.0940629
peg.931	Efflux ABC transporter, permease protein	0.0448192	0.0941031
peg.2186	hypothetical protein	0.0448192	0.0941433
peg.2187	Lysine 2,3-aminomutase (EC 5.4.3.2)	0.0448192	0.0941836
peg.2184	Polygalacturonase (EC 3.2.1.15)	0.0448192	0.0942239
peg.2185	alpha-rhamnosidase	0.0448192	0.0942643
peg.2182	Two-component system sensor histidine kinase	0.0448192	0.0943047
peg.2183	conserved hypothetical protein-putative secreted protein	0.0448192	0.0943451
peg.1369	ABC-type antimicrobial peptide transport system, ATPase component	0.0448192	0.0943855
peg.1367	L-fucose mutarotase (EC 5.1.3.29)	0.0448192	0.094426
peg.1366	FIG00413705: hypothetical protein	0.0448192	0.0944666
peg.1365	hypothetical protein	0.0448192	0.0945071
peg.1364	Isoaspartyl aminopeptidase (EC 3.4.19.5) @ Asp-X dipeptidase	0.0448192	0.0945477
peg.1362	putative glycosyslhydrolase	0.0448192	0.0945883
peg.1361	Polygalacturonase	0.0448192	0.094629
peg.1360	hypothetical protein	0.0448192	0.0946697
peg.1169	FIG00408846: hypothetical protein	0.0448192	0.0947104
peg.1165	hypothetical protein	0.0448192	0.0947512
peg.1164	hypothetical protein	0.0448192	0.094792
peg.1167	N-acetylmuramoyl-L-alanine amidase	0.0448192	0.0948329
peg.2915	Outer membrane TonB-dependent transporter, utilization system for glycans and polysaccharides (PUL), SusC family	0.0448192	0.0948737
peg.1161	Replication-associated recombination protein RarA	0.0448192	0.0949147
peg.1160	NADH-dependent glycerate dehydrogenase	0.0448192	0.0949556
peg.1163	hypothetical protein	0.0448192	0.0949966
peg.1162	hypothetical protein	0.0448192	0.0950376
peg.3105	RNA polymerase ECF-type sigma factor	0.0448192	0.0950787
peg.3104	Tricorn protease homolog 1 (EC 3.4.21.-)	0.0448192	0.0951197
peg.3107	Outer membrane TonB-dependent transporter, utilization system for glycans and polysaccharides (PUL), SusC family	0.0448192	0.0951609
peg.3106	Putative anti-sigma factor	0.0448192	0.095202
peg.2458	Ribonuclease III (EC 3.1.26.3)	0.0448192	0.0952432
peg.3100	Acetyltransferase, GNAT family	0.0448192	0.0952845
peg.3102	Leucyl-tRNA synthetase (EC 6.1.1.4)	0.0448192	0.0953257
peg.2454	Raffinose synthase (Sip1 seed imbibition) protein homolog	0.0448192	0.095367
peg.2455	Raffinose synthase (Sip1 seed imbibition) protein homolog	0.0448192	0.0954084
peg.2456	N-acetylgalactosamine-6-sulfatase	0.0448192	0.0954497
peg.3109	Arylsulfatase (EC 3.1.6.1)	0.0448192	0.0954911
peg.3108	Cell surface glycan-binding lipoprotein, utilization system for glycans and polysaccharides (PUL), SusD family	0.0448192	0.0955326
peg.2452	N-acetylgalactosamine-6-sulfatase	0.0448192	0.0955741
peg.2453	alpha-L-fucosidase (EC 3.2.1.51)	0.0448192	0.0956156
peg.3812	TonB-dependent receptor	0.0448192	0.0956571
peg.2298	hypothetical protein	0.0448192	0.0956987
peg.991	Lipoprotein spr precursor	0.0448192	0.0957404
peg.2292	Dihydroneopterin aldolase (EC 4.1.2.25)	0.0448192	0.095782
peg.2293	Radical SAM domain protein	0.0448192	0.0958237
peg.2290	Ribonucleotide reductase of class II (coenzyme B12-dependent) (EC 1.17.4.1)	0.0448192	0.0958655
peg.2291	Outer membrane assembly protein	0.0448192	0.0959072
peg.2296	Long-chain-fatty-acid--CoA ligase (EC 6.2.1.3)	0.0448192	0.095949
peg.2297	hypothetical protein	0.0448192	0.0959909
peg.2294	Glycosyltransferase	0.0448192	0.0960328
peg.2295	tRNA t(6)A37-methylthiotransferase (EC 2.8.4.5)	0.0448192	0.0960747
peg.2135	Pimeloyl-[acyl-carrier protein] methyl ester esterase BioG (EC 3.1.1.85)	0.0448192	0.0961166
peg.3947	RteB, two-component system response regulator	0.0448192	0.0961586
peg.4241	hypothetical protein	0.0448192	0.0962006
peg.1985	Xaa-Pro aminopeptidase (EC 3.4.11.9)	0.0448192	0.0962427
peg.3039	Periplasmic ligand-binding sensor domain COG3292 / BaeS-type histidine kinase / OmpR-type DNA-binding response regulator	0.0448192	0.0962848
peg.3038	Outer membrane TonB-dependent transporter, utilization system for glycans and polysaccharides (PUL), SusC family	0.0448192	0.096327
peg.2134	Malonyl-[acyl-carrier protein] O-methyltransferase (EC 2.1.1.197)	0.0448192	0.0963691
peg.3031	Para-aminobenzoate synthase, aminase component (EC 2.6.1.85)	0.0448192	0.0964113
peg.3030	Aminodeoxychorismate lyase (EC 4.1.3.38)	0.0448192	0.0964536
peg.3035	Endo-1,4-beta-xylanase D	0.0448192	0.0964959
peg.3034	Arabinan endo-1,5-alpha-L-arabinosidase A	0.0448192	0.0965382
peg.3037	Cell surface glycan-binding lipoprotein, utilization system for glycans and polysaccharides (PUL), SusD family	0.0448192	0.0965806
peg.3036	Endo-1,4-beta-xylanase D	0.0448192	0.096623
peg.2520	hypothetical protein	0.0448192	0.0966654
peg.2521	2-dehydro-3-deoxy-D-gluconate 5-dehydrogenase (EC 1.1.1.127) @ 2-deoxy-D-gluconate 3-dehydrogenase (EC 1.1.1.125)	0.0448192	0.0967079
peg.2522	4-deoxy-L-threo-5-hexosulose-uronate ketol-isomerase (EC 5.3.1.17)	0.0448192	0.0967504
peg.2523	D-alanyl-D-alanine carboxypeptidase (EC 3.4.16.4)	0.0448192	0.0967929
peg.2524	Dihydrolipoamide dehydrogenase (EC 1.8.1.4)	0.0448192	0.0968355
peg.2526	hypothetical protein	0.0448192	0.0968781
peg.2527	hypothetical protein	0.0448192	0.0969208
peg.2528	L-aspartate oxidase (EC 1.4.3.16)	0.0448192	0.0969635
peg.2573	L-asparaginase I, cytoplasmic (EC 3.5.1.1)	0.0448192	0.0970062
peg.131	RND efflux system, inner membrane transporter	0.0448192	0.097049
peg.3456	hypothetical protein	0.0448192	0.0970918
peg.2692	Two-component system sensor histidine kinase FrrD	0.0448192	0.0971346
peg.994	LSU ribosomal protein L27p	0.0448192	0.0971775
peg.2693	Mg(2+)-transport-ATPase-associated protein MgtC	0.0448192	0.0972204
peg.3890	Oxidoreductase, Gfo/Idh/MocA family	0.0448192	0.0972634
peg.2690	hypothetical protein	0.0448192	0.0973064
peg.4801	Low-specificity L-threonine aldolase (EC 4.1.2.48)	0.0448192	0.0973494
peg.2668	Maltose O-acetyltransferase (EC 2.3.1.79)	0.0448192	0.0973925
peg.1989	hypothetical protein	0.0448192	0.0974356
peg.1988	Ribosomal-protein-L7p-serine acetyltransferase	0.0448192	0.0974788
peg.1987	hypothetical protein	0.0448192	0.097522
peg.1	hypothetical protein	0.0448192	0.0975652
peg.4	Chromosome (plasmid) partitioning protein ParB	0.0448192	0.0976085
peg.1982	Ribosome hibernation promoting factor Hpf	0.0448192	0.0976518
peg.3729	FIG00899284: hypothetical protein	0.0448192	0.0976951
peg.3725	FIG00899363: hypothetical protein	0.0448192	0.0977385
peg.3724	hypothetical protein	0.0448192	0.0977819
peg.3726	hypothetical protein	0.0448192	0.0978254
peg.3720	putative cell wall endopeptidase family protein	0.0448192	0.0978689
peg.863	Xylosidase/arabinosidase	0.0448192	0.0979124
peg.1981	Translation elongation factor Tu	0.0448192	0.097956
peg.2990	low molecular weight phosphatase supefamily	0.0448192	0.0979996
peg.2993	Acetyltransferase	0.0448192	0.0980432
peg.2992	MaoC family protein	0.0448192	0.0980869
peg.2995	hypothetical protein	0.0448192	0.0981307
peg.2994	Oxidoreductase, short-chain dehydrogenase/reductase family	0.0448192	0.0981744
peg.2996	Small heat shock protein	0.0448192	0.0982182
peg.2999	putative rRNA methylase	0.0448192	0.0982621
peg.2998	Threonine dehydrogenase and related Zn-dependent dehydrogenases	0.0448192	0.098306
peg.1980	Protein translocase subunit SecE	0.0448192	0.0983499
peg.345	hypothetical protein	0.0448192	0.0983939
peg.344	hypothetical protein	0.0448192	0.0984379
peg.431	Phosphopantothenoylcysteine decarboxylase (EC 4.1.1.36) / Phosphopantothenoylcysteine synthetase (EC 6.3.2.5)	0.0448192	0.0984819
peg.346	UPF0301 protein YqgE	0.0448192	0.098526
peg.1259	Ser-tRNA(Ala) deacylase @ Gly-tRNA(Ala) deacylase	0.0448192	0.0985701
peg.4058	ATP:Cob(I)alamin adenosyltransferase (EC 2.5.1.17) @ ATP:Cob(I)alamin adenosyltransferase (EC 2.5.1.17), cobalamin synthesis	0.0448192	0.0986143
peg.4059	Cobyric acid synthase (EC 6.3.5.10)	0.0448192	0.0986585
peg.4056	Predicted cobalt transporter in Bacteroides_Porphyromonas	0.0448192	0.0987027
peg.4057	Cobyrinic acid a,c-diamide synthetase (EC 6.3.5.11)	0.0448192	0.098747
peg.4054	TonB-Dependent Hemoglobin Receptor HmuR	0.0448192	0.0987913
peg.1550	Quinolinate phosphoribosyltransferase [decarboxylating] (EC 2.4.2.19)	0.0448192	0.0988357
peg.4053	TonB-Dependent Hemoglobin Receptor HmuR	0.0448192	0.0988801
peg.4050	Ribonucleotide reductase of class III (anaerobic), large subunit (EC 1.17.4.2)	0.0448192	0.0989245
peg.4298	Efflux transport system, outer membrane factor (OMF) lipoprotein BT_1468	0.0448192	0.098969
peg.4299	Two-component transcriptional response regulator, LuxR family	0.0448192	0.0990135
peg.3828	Putative oxalate/formate antiporter	0.0448192	0.0990581
peg.3829	hypothetical protein	0.0448192	0.0991027
peg.4295	Acidobacterial duplicated orphan permease (function unknown)	0.0448192	0.0991473
peg.4296	ABC-type antimicrobial peptide transport system, ATPase component	0.0448192	0.099192
peg.3825	Efflux transport system, outer membrane factor (OMF) lipoprotein	0.0448192	0.0992367
peg.4291	Integrase => IntDOT	0.0448192	0.0992815
peg.4292	hypothetical protein	0.0448192	0.0993263
peg.3821	Fructose-bisphosphate aldolase class II (EC 4.1.2.13)	0.0448192	0.0993711
peg.2843	putative secreted tripeptidyl aminopeptidase	0.0448192	0.099416
peg.2841	ATP:Cob(I)alamin adenosyltransferase (EC 2.5.1.17)	0.0448192	0.099461
peg.2840	FIG00935798: hypothetical protein	0.0448192	0.0995059
peg.2847	Efflux transport system, outer membrane factor (OMF) lipoprotein BT_2688	0.0448192	0.0995509
peg.2846	RND efflux system, membrane fusion protein	0.0448192	0.099596
peg.2845	RND efflux system, inner membrane transporter	0.0448192	0.0996411
peg.2844	Acetyl-coenzyme A carboxyl transferase alpha chain (EC 6.4.1.2) / Acetyl-coenzyme A carboxyl transferase beta chain (EC 6.4.1.2); Propionyl-CoA carboxylase beta chain (EC 6.4.1.3)	0.0448192	0.0996862
peg.330	Arylsulfatase (EC 3.1.6.1)	0.0448192	0.0997313
peg.331	Hcp transcriptional regulator HcpR (Crp/Fnr family)	0.0448192	0.0997766
peg.2849	Acyl-[acyl-carrier-protein]--UDP-N-acetylglucosamine O-acyltransferase (EC 2.3.1.129)	0.0448192	0.0998218
peg.333	Repair of Iron Centers di-iron protein	0.0448192	0.0998671
peg.334	Putative large secreted protein SCO0341	0.0448192	0.0999124
peg.110	16S rRNA (cytidine(1402)-2'-O)-methyltransferase (EC 2.1.1.198)	0.0448192	0.0999578
peg.111	putative lipoprotein	0.0448192	0.100003
peg.112	2-haloalkanoic acid dehalogenase (EC 3.8.1.2)	0.0448192	0.100049
peg.113	Cell surface glycan-binding lipoprotein, utilization system for glycans and polysaccharides (PUL), SusD family	0.0448192	0.100094
peg.114	Outer membrane TonB-dependent transporter, utilization system for glycans and polysaccharides (PUL), SusC family	0.0448192	0.10014
peg.115	Integrase protein	0.0448192	0.100185
peg.116	Outer membrane TonB-dependent transporter, utilization system for glycans and polysaccharides (PUL), SusC family	0.0448192	0.100231
peg.117	Cell surface glycan-binding lipoprotein, utilization system for glycans and polysaccharides (PUL), SusD family	0.0448192	0.100277
peg.372	Rhamnosyl transferase	0.0448192	0.100322
peg.4278	Gamma-glutamyl phosphate reductase (EC 1.2.1.41)	0.0448192	0.100368
peg.3053	Multidrug efflux pump BexA	0.0448192	0.100414
peg.4892	hypothetical protein	0.0448192	0.10046
peg.88	rhamnogalacturonan acetylesterase	0.0448192	0.100506
peg.4279	N-succinylornithine carbamoyltransferase (EC 2.1.3.11)	0.0448192	0.100551
peg.4906	hypothetical protein	0.0448192	0.100597
peg.4458	T6SS AAA+ chaperone ClpV (TssH)	0.0448192	0.100643
peg.4909	mobB	0.0448192	0.100689
peg.4897	beta-galactosidase (EC 3.2.1.23)	0.0448192	0.100736
peg.1932	RNA polymerase ECF-type sigma factor	0.0448192	0.100782
peg.608	Undecaprenyl diphosphate synthase (EC 2.5.1.31)	0.0448192	0.100828
peg.609	Outer membrane protein assembly factor YaeT	0.0448192	0.100874
peg.3436	hypothetical protein	0.0448192	0.10092
peg.604	Regulatory protein RecX	0.0448192	0.100967
peg.606	Diaminohydroxyphosphoribosylaminopyrimidine deaminase (EC 3.5.4.26) / 5-amino-6-(5-phosphoribosylamino)uracil reductase (EC 1.1.1.193)	0.0448192	0.101013
peg.607	hypothetical protein	0.0448192	0.101059
peg.2928	Amidophosphoribosyltransferase (EC 2.4.2.14)	0.0448192	0.101106
peg.601	hypothetical protein	0.0448192	0.101152
peg.602	Orotate phosphoribosyltransferase (EC 2.4.2.10)	0.0448192	0.101199
peg.603	Competence protein F homolog, phosphoribosyltransferase domain; protein YhgH required for utilization of DNA as sole source of carbon and energy	0.0448192	0.101245
peg.598	DNA recombination and repair protein RecO	0.0448192	0.101292
peg.599	Putative ion-channel protein	0.0448192	0.101338
peg.594	DNA gyrase subunit B (EC 5.99.1.3)	0.0448192	0.101385
peg.596	SSU ribosomal protein S20p	0.0448192	0.101432
peg.936	Transcriptional regulator, Crp/Fnr family	0.0448192	0.101479
peg.591	Uncharacterized MFS-type transporter	0.0448192	0.101525
peg.592	4-alpha-glucanotransferase (amylomaltase) (EC 2.4.1.25)	0.0448192	0.101572
peg.593	FIG00411018: hypothetical protein	0.0448192	0.101619
peg.4676	Putative mobilization protein BF0133	0.0448192	0.101666
peg.58	Cell surface glycan-binding lipoprotein, utilization system for glycans and polysaccharides (PUL), SusD family	0.0448192	0.101713
peg.59	hypothetical protein	0.0448192	0.10176
peg.4670	Cell wall endopeptidase, family M23/M37	0.0448192	0.101807
peg.54	hypothetical protein	0.0448192	0.101854
peg.3827	hypothetical protein	0.0448192	0.101901
peg.57	Outer membrane TonB-dependent transporter, utilization system for glycans and polysaccharides (PUL), SusC family	0.0448192	0.101949
peg.51	DNA primase, TraP-type	0.0448192	0.101996
peg.52	hypothetical protein	0.0448192	0.102043
peg.2267	Putative esterase	0.0448192	0.10209
peg.2266	hypothetical protein	0.0448192	0.102138
peg.820	Transporter, LysE family	0.0448192	0.102185
peg.3439	hypothetical protein	0.0448192	0.102233
peg.244	Nitroreductase family protein	0.0448192	0.10228
peg.2269	Maltose O-acetyltransferase (EC 2.3.1.79)	0.0448192	0.102328
peg.846	tRNA dimethylallyltransferase (EC 2.5.1.75)	0.0448192	0.102375
peg.2064	Acetate kinase (EC 2.7.2.1)	0.0448192	0.102423
peg.844	Acyl-[acyl-carrier-protein]--UDP-N-acetylglucosamine O-acyltransferase (EC 2.3.1.129)	0.0448192	0.102471
peg.845	hypothetical protein	0.0448192	0.102518
peg.2061	LrgA-associated membrane protein LrgB	0.0448192	0.102566
peg.2060	hypothetical protein	0.0448192	0.102614
peg.841	dNTP triphosphohydrolase, broad substrate specificity	0.0448192	0.102662
peg.2068	Glycosyltransferase	0.0448192	0.10271
peg.2001	Nucleoside diphosphate kinase (EC 2.7.4.6)	0.0448192	0.102758
peg.1578	AmpG protein, beta-lactamase induction signal transducer	0.0448192	0.102806
peg.1579	Amidase enhancer	0.0448192	0.102854
peg.1575	hypothetical protein	0.0448192	0.102902
peg.1572	hypothetical protein	0.0448192	0.10295
peg.1573	hypothetical protein	0.0448192	0.102998
peg.1570	Two-component system sensor histidine kinase	0.0448192	0.103046
peg.1571	hypothetical protein	0.0448192	0.103095
peg.4703	Amino acid carrier protein	0.0448192	0.103143
peg.4700	hypothetical protein	0.0448192	0.103191
peg.4877	Mobilization protein B	0.0448192	0.10324
peg.4870	DNA topoisomerase III, Bacteroidales-type (EC 5.99.1.2)	0.0448192	0.103288
peg.4707	Conjugative transposon protein TraG	0.0448192	0.103337
peg.4873	DNA topoisomerase III, Bacteroidales-type (EC 5.99.1.2)	0.0448192	0.103385
peg.3225	hypothetical protein	0.0448192	0.103434
peg.3226	hypothetical protein	0.0448192	0.103482
peg.3220	Lipoprotein signal peptidase (EC 3.4.23.36)	0.0448192	0.103531
peg.1713	Cell surface glycan-binding lipoprotein, utilization system for glycans and polysaccharides (PUL), SusD family	0.0448192	0.10358
peg.1710	Alkaline phosphodiesterase I (EC 3.1.4.1) / Nucleotide pyrophosphatase (EC 3.6.1.9)	0.0448192	0.103629
peg.1711	4-O-beta-D-mannosyl-D-glucose phosphorylase (EC 2.4.1.281)	0.0448192	0.103677
peg.3228	MBL-fold metallo-hydrolase superfamily	0.0448192	0.103726
peg.3229	Two-component transcriptional response regulator, LuxR family	0.0448192	0.103775
peg.1719	Transcriptional regulator, AraC family	0.0448192	0.103824
peg.3051	Methenyltetrahydrofolate cyclohydrolase (EC 3.5.4.9) / Methylenetetrahydrofolate dehydrogenase (NADP+) (EC 1.5.1.5)	0.0448192	0.103873
peg.2198	Long-chain-fatty-acid--CoA ligase (EC 6.2.1.3)	0.0448192	0.103922
peg.903	Conjugative transposon protein TraG	0.0448192	0.103971
peg.2192	DnaJ-class molecular chaperone CbpA	0.0448192	0.10402
peg.907	Conjugative transposon protein TraM	0.0448192	0.10407
peg.2194	Inner membrane protein YihY, formerly thought to be RNase BN	0.0448192	0.104119
peg.1392	alpha-L-fucosidase (EC 3.2.1.51)	0.0448192	0.104168
peg.1393	Transcriptional regulator, AraC family	0.0448192	0.104217
peg.1390	Cell surface glycan-binding lipoprotein, utilization system for glycans and polysaccharides (PUL), SusD family	0.0448192	0.104267
peg.1391	Outer membrane TonB-dependent transporter, utilization system for glycans and polysaccharides (PUL), SusC family	0.0448192	0.104316
peg.1396	Fucose permease	0.0448192	0.104366
peg.1397	Sorbitol dehydrogenase (EC 1.1.1.14)	0.0448192	0.104415
peg.1394	L-fuco-beta-pyranose dehydrogenase (EC 1.1.1.122)	0.0448192	0.104465
peg.1395	hypothetical protein	0.0448192	0.104514
peg.3055	RNA polymerase ECF-type sigma factor	0.0448192	0.104564
peg.1398	MarC family integral membrane protein	0.0448192	0.104614
peg.1402	Cell division protein DivIC (FtsB), stabilizes FtsL against RasP cleavage	0.0448192	0.104663
peg.1151	Glutamate/gamma-aminobutyrate antiporter	0.0448192	0.104713
peg.1152	Two-component system sensor histidine kinase	0.0448192	0.104763
peg.1401	DNA polymerase III subunits gamma and tau (EC 2.7.7.7)	0.0448192	0.104813
peg.3192	hypothetical protein	0.0448192	0.104863
peg.1407	Acyl-CoA:1-acyl-sn-glycerol-3-phosphate acyltransferase (EC 2.3.1.51)	0.0448192	0.104913
peg.1405	hypothetical protein	0.0448192	0.104963
peg.1158	hypothetical protein	0.0448192	0.105013
peg.1159	hypothetical protein	0.0448192	0.105063
peg.1408	Putative phosphoesterase	0.0448192	0.105113
peg.1409	5-methyltetrahydrofolate--homocysteine methyltransferase (EC 2.1.1.13)	0.0448192	0.105163
peg.1629	hypothetical protein	0.0448192	0.105214
peg.2501	Cobalt-zinc-cadmium resistance protein	0.0448192	0.105264
peg.1622	Rhamnogalacturonides degradation protein RhiN	0.0448192	0.105314
peg.1623	hypothetical protein	0.0448192	0.105365
peg.1620	Enolase (EC 4.2.1.11)	0.0448192	0.105415
peg.1621	Putative large secreted protein SCO0341	0.0448192	0.105466
peg.3134	Cysteine synthase (EC 2.5.1.47)	0.0448192	0.105516
peg.1627	alpha-L-rhamnosidase (EC 3.2.1.40)	0.0448192	0.105567
peg.1624	alpha-rhamnosidase	0.0448192	0.105618
peg.1625	Putative glycosyl hydrolase of unknown function (DUF1680)	0.0448192	0.105668
peg.505	Transcriptional regulator, MarR family	0.0448192	0.105719
peg.2449	DNA-binding response regulator, AraC family	0.0448192	0.10577
peg.2448	6-phosphofructokinase (EC 2.7.1.11)	0.0448192	0.105821
peg.2447	putative auxin-regulated protein	0.0448192	0.105872
peg.2446	hypothetical protein	0.0448192	0.105923
peg.2445	hypothetical protein	0.0448192	0.105974
peg.2444	alpha-L-fucosidase (EC 3.2.1.51)	0.0448192	0.106025
peg.2443	Zinc-binding GTPase YciC	0.0448192	0.106076
peg.2442	Polygalacturonase (EC 3.2.1.15)	0.0448192	0.106127
peg.2441	conserved domain protein	0.0448192	0.106178
peg.2440	Glucuronyl hydrolase	0.0448192	0.106229
peg.2289	Oxygen-insensitive NADPH nitroreductase (EC 1.-.-.-)	0.0448192	0.106281
peg.2288	Chromosomal replication initiator protein DnaA	0.0448192	0.106332
peg.2285	Putative sodium-dependent transporter	0.0448192	0.106383
peg.2287	ABC transporter, substrate-binding protein (cluster 9, phospholipid)	0.0448192	0.106435
peg.2286	N-acetylmuramoyl-L-alanine amidase (EC 3.5.1.28)	0.0448192	0.106486
peg.2280	Arsenate reductase (EC 1.20.4.4) thioredoxin-coupled, LMWP family	0.0448192	0.106538
peg.2282	TonB-dependent receptor; Outer membrane receptor for ferrienterochelin and colicins	0.0448192	0.106589
peg.4997	Thioredoxin family protein	0.0448192	0.106641
peg.392	RidA/YER057c/UK114 superfamily protein	0.0448192	0.106693
peg.814	L-Aspartate dehydrogenase (EC 1.4.1.21) homolog	0.0448192	0.106744
peg.817	Peptide chain release factor 3	0.0448192	0.106796
peg.3008	hypothetical protein	0.0448192	0.106848
peg.3009	DNA primase, TraP-type	0.0448192	0.1069
peg.3004	Integrase	0.0448192	0.106952
peg.3005	FIG00937377: hypothetical protein	0.0448192	0.107004
peg.3003	hypothetical protein	0.0448192	0.107056
peg.2533	Peptidase	0.0448192	0.107108
peg.2532	Pectate lyase (EC 4.2.2.2)	0.0448192	0.10716
peg.2531	hypothetical protein	0.0448192	0.107212
peg.2530	hypothetical protein	0.0448192	0.107265
peg.2536	Efflux transport system, outer membrane factor (OMF) lipoprotein BT_2117	0.0448192	0.107317
peg.2535	putative endo-1,4-beta-xylanase	0.0448192	0.107369
peg.2534	Putative glycosyl hydrolase of unknown function (DUF1680)	0.0448192	0.107422
peg.2539	Transcriptional regulator, AraC family	0.0448192	0.107474
peg.2538	RND efflux system, membrane fusion protein	0.0448192	0.107527
peg.4668	hypothetical protein	0.0448192	0.107579
peg.2980	hypothetical protein	0.0448192	0.107632
peg.2209	O-acetylhomoserine sulfhydrylase (EC 2.5.1.49) @ O-succinylhomoserine sulfhydrylase (EC 2.5.1.48)	0.0448192	0.107684
peg.499	Rhamnogalacturonides degradation protein RhiN	0.0448192	0.107737
peg.1973	DNA-directed RNA polymerase beta' subunit (EC 2.7.7.6)	0.0448192	0.10779
peg.1971	SSU ribosomal protein S12p (S23e)	0.0448192	0.107843
peg.1976	LSU ribosomal protein L10p (P0)	0.0448192	0.107896
peg.1977	LSU ribosomal protein L1p (L10Ae)	0.0448192	0.107949
peg.1974	DNA-directed RNA polymerase beta subunit (EC 2.7.7.6)	0.0448192	0.108002
peg.2617	Capsular polysaccharide transcription antitermination protein, UpxY family	0.0448192	0.108055
peg.2614	alpha-L-fucosidase (EC 3.2.1.51)	0.0448192	0.108108
peg.2615	hypothetical protein	0.0448192	0.108161
peg.2612	alpha-L-arabinofuranosidase (EC 3.2.1.55)	0.0448192	0.108214
peg.2613	DNA/RNA endonuclease G	0.0448192	0.108267
peg.2610	Ferredoxin	0.0448192	0.10832
peg.2611	Murein endolytic transglycosylase MltG	0.0448192	0.108374
peg.3710	hypothetical protein	0.0448192	0.108427
peg.3711	TonB-dependent receptor	0.0448192	0.108481
peg.3712	TonB-dependent receptor	0.0448192	0.108534
peg.3713	DNA-3-methyladenine glycosylase (EC 3.2.2.20)	0.0448192	0.108588
peg.3716	putative hemagglutinin	0.0448192	0.108641
peg.3353	Prolipoprotein diacylglyceryl transferase	0.0448192	0.108695
peg.2909	Outer membrane TonB-dependent transporter, utilization system for glycans and polysaccharides (PUL), SusC family	0.0448192	0.108749
peg.1998	Uncharacterized protein BT_3928	0.0448192	0.108802
peg.2425	hypothetical protein	0.0448192	0.108856
peg.2722	Agmatine deiminase (EC 3.5.3.12)	0.0448192	0.10891
peg.1887	DNA topoisomerase III, Bacteroidales-type (EC 5.99.1.2)	0.0448192	0.108964
peg.2720	putative membrane protein	0.0448192	0.109018
peg.2721	hypothetical protein	0.0448192	0.109072
peg.2726	Aspartyl-tRNA synthetase (EC 6.1.1.12)	0.0448192	0.109126
peg.1883	Mobile element protein	0.0448192	0.10918
peg.2724	hypothetical protein	0.0448192	0.109234
peg.1881	Capsular polysaccharide transcription antitermination protein, UpxY family	0.0448192	0.109289
peg.2728	hypothetical protein	0.0448192	0.109343
peg.2729	hypothetical protein	0.0448192	0.109397
peg.21	Oxidoreductase, aldo/keto reductase family	0.0448192	0.109452
peg.292	Probable acylaminoacyl-peptidase (EC 3.4.19.1)	0.0448192	0.109506
peg.291	Glycine dehydrogenase [decarboxylating] (glycine cleavage system P protein) (EC 1.4.4.2)	0.0448192	0.109561
peg.290	MBL-fold metallo-hydrolase superfamily	0.0448192	0.109615
peg.297	hypothetical protein	0.0448192	0.10967
peg.296	NADH-dependent butanol dehydrogenase A (EC 1.1.1.-)	0.0448192	0.109724
peg.295	Formate--tetrahydrofolate ligase (EC 6.3.4.3)	0.0448192	0.109779
peg.299	ATPase involved in DNA repair	0.0448192	0.109834
peg.298	hypothetical protein	0.0448192	0.109889
peg.4041	Acidobacterial duplicated orphan permease (function unknown)	0.0448192	0.109944
peg.4040	Acidobacterial duplicated orphan permease (function unknown)	0.0448192	0.109999
peg.4042	Acidobacterial duplicated orphan permease (function unknown)	0.0448192	0.110054
peg.4045	hypothetical protein	0.0448192	0.110109
peg.4044	Outer membrane protein	0.0448192	0.110164
peg.4047	Two-component system sensor histidine kinase	0.0448192	0.110219
peg.4046	Two-component transcriptional response regulator, LuxR family	0.0448192	0.110274
peg.4049	Biotin carboxylase of acetyl-CoA carboxylase (EC 6.3.4.14)	0.0448192	0.110329
peg.3093	tRNA/rRNA methyltransferase	0.0448192	0.110385
peg.3831	Hypoxanthine-guanine phosphoribosyltransferase (EC 2.4.2.8)	0.0448192	0.11044
peg.3830	NAD(P)H-hydrate epimerase (EC 5.1.99.6) / ADP-dependent (S)-NAD(P)H-hydrate dehydratase (EC 4.2.1.136)	0.0448192	0.110496
peg.3833	GTP-binding protein Obg	0.0448192	0.110551
peg.3832	Adenylate kinase (EC 2.7.4.3)	0.0448192	0.110607
peg.3834	FIG00003370: Multicopper polyphenol oxidase	0.0448192	0.110662
peg.4289	Endo-1,4-beta-xylanase B (EC 3.2.1.8)	0.0448192	0.110718
peg.3836	Peptidase, M23/M37 family	0.0448192	0.110774
peg.3839	hypothetical protein	0.0448192	0.110829
peg.4286	putative membrane protein	0.0448192	0.110885
peg.4284	LSU rRNA pseudouridine(1911/1915/1917) synthase (EC 5.4.99.23)	0.0448192	0.110941
peg.4283	D-alanine--D-alanine ligase (EC 6.3.2.4)	0.0448192	0.110997
peg.4282	hypothetical protein	0.0448192	0.111053
peg.3159	FIG015547: peptidase, M16 family	0.0448192	0.111109
peg.4280	hypothetical protein	0.0448192	0.111165
peg.2834	Possible recombination enzyme	0.0448192	0.111221
peg.2832	Adenine-specific methyltransferase (EC 2.1.1.72)	0.0448192	0.111278
peg.3157	Two-component system sensor histidine kinase	0.0448192	0.111334
peg.2839	Integrase	0.0448192	0.11139
peg.4901	putative membrane-associated phospholipid phosphatase, PAP2 superfamily	0.0448192	0.111447
peg.2645	TPR domain protein	0.0448192	0.111503
peg.1726	Rhamnulokinase (EC 2.7.1.5)	0.0448192	0.11156
peg.3231	Uronate isomerase (EC 5.3.1.12)	0.0448192	0.111616
peg.4052	Sirohydrochlorin cobaltochelatase CbiK (EC 4.99.1.3) @ Sirohydrochlorin ferrochelatase activity of CbiK (EC 4.99.1.4)	0.0448192	0.111673
peg.459	Putative large secreted protein SCO0341	0.0448192	0.111729
peg.455	Cell surface glycan-binding lipoprotein, utilization system for glycans and polysaccharides (PUL), SusD family	0.0448192	0.111786
peg.454	Outer membrane TonB-dependent transporter, utilization system for glycans and polysaccharides (PUL), SusC family	0.0448192	0.111843
peg.182	Membrane-bound lytic murein transglycosylase D	0.0448192	0.1119
peg.456	Mucin-desulfating sulfatase	0.0448192	0.111957
peg.451	hypothetical protein	0.0448192	0.112014
peg.450	Signal peptidase I (EC 3.4.21.89)	0.0448192	0.112071
peg.453	Mannonate dehydratase (EC 4.2.1.8)	0.0448192	0.112128
peg.452	Oxidoreductase, short-chain dehydrogenase/reductase family	0.0448192	0.112185
peg.4916	ISPsy5, transposase	0.0448192	0.112242
peg.3497	hypothetical protein	0.0448192	0.1123
peg.2423	hypothetical protein	0.0448192	0.112357
peg.4032	tRNA(1)(Val) (adenine(37)-N(6))-methyltransferase (EC 2.1.1.223)	0.0448192	0.112414
peg.671	Chromosome (plasmid) partitioning protein ParB	0.0448192	0.112472
peg.3940	Cell surface glycan-binding lipoprotein, utilization system for glycans and polysaccharides (PUL), SusD family	0.0448192	0.112529
peg.4662	Integration host factor alpha/beta	0.0448192	0.112587
peg.4667	hypothetical protein	0.0448192	0.112644
peg.48	Conjugative transposon protein TraE	0.0448192	0.112702
peg.4482	Pyruvate,phosphate dikinase (EC 2.7.9.1)	0.0448192	0.11276
peg.42	Adenine-specific methyltransferase (EC 2.1.1.72)	0.0448192	0.112818
peg.40	hypothetical protein	0.0448192	0.112875
peg.47	Conjugative transposon protein TraF	0.0448192	0.112933
peg.46	Conjugative transposon protein TraG	0.0448192	0.112991
peg.45	hypothetical protein	0.0448192	0.113049
peg.2058	Diadenylate cyclase spyDAC; Bacterial checkpoint controller DisA with nucleotide-binding domain	0.0448192	0.113107
peg.2059	Acetyltransferase	0.0448192	0.113166
peg.2050	hypothetical protein	0.0448192	0.113224
peg.2051	FIG00897594: hypothetical protein	0.0448192	0.113282
peg.2054	DNA helicase IV (EC 3.6.4.12)	0.0448192	0.11334
peg.2056	UDP-N-acetylmuramoyl-tripeptide--D-alanyl-D-alanine ligase (EC 6.3.2.10)	0.0448192	0.113399
peg.2057	Dihydropteroate synthase (EC 2.5.1.15)	0.0448192	0.113457
peg.870	COG5434 Endopygalactorunase	0.0448192	0.113516
peg.875	Cell surface glycan-binding lipoprotein, utilization system for glycans and polysaccharides (PUL), SusD family	0.0448192	0.113574
peg.878	DNA-binding response regulator, AraC family	0.0448192	0.113633
peg.1561	Ribonuclease Z (EC 3.1.26.11)	0.0448192	0.113692
peg.1560	RNA polymerase ECF-type sigma factor	0.0448192	0.11375
peg.1563	SSU ribosomal protein S1p	0.0448192	0.113809
peg.1562	hypothetical domain / Cold shock protein of CSP family	0.0448192	0.113868
peg.1565	hypothetical protein	0.0448192	0.113927
peg.1564	hypothetical protein	0.0448192	0.113986
peg.1567	N-acetylmuramic acid 6-phosphate etherase (EC 4.2.1.126)	0.0448192	0.114045
peg.1566	Putative periplasmic protein	0.0448192	0.114104
peg.1569	Two-component transcriptional response regulator, LuxR family	0.0448192	0.114163
peg.1568	hypothetical protein	0.0448192	0.114223
peg.4705	hypothetical protein	0.0448192	0.114282
peg.4868	Putative DNA methylase	0.0448192	0.114341
peg.4715	Conjugative transposon protein TraN	0.0448192	0.114401
peg.4864	23S rRNA (adenine(2058)-N(6))-dimethyltransferase (EC 2.1.1.184) => Erm(F)/Erm(35)	0.0448192	0.11446
peg.4711	Conjugative transposon protein TraJ	0.0448192	0.11452
peg.4861	hypothetical protein	0.0448192	0.114579
peg.4712	Conjugative transposon protein TraK	0.0448192	0.114639
peg.3237	Cobalt-precorrin-6A reductase (EC 1.3.1.106) / Cobalt-precorrin-5B (C1)-methyltransferase (EC 2.1.1.195)	0.0448192	0.114699
peg.3236	Vitamin B12 ABC transporter, ATP-binding protein BtuD	0.0448192	0.114759
peg.3235	Vitamin B12 ABC transporter, permease protein BtuC	0.0448192	0.114819
peg.3234	Vitamin B12 ABC transporter, substrate-binding protein BtuF	0.0448192	0.114878
peg.3233	Cobalt-precorrin-2 C(20)-methyltransferase (EC 2.1.1.151)	0.0448192	0.114938
peg.3232	Altronate oxidoreductase (EC 1.1.1.58)	0.0448192	0.114998
peg.552	Iron-sulfur cluster assembly protein SufB	0.0448192	0.115059
peg.3230	hypothetical protein	0.0448192	0.115119
peg.3176	Transketolase, N-terminal section (EC 2.2.1.1)	0.0448192	0.115179
peg.3239	Cobalt-precorrin-7 (C5)-methyltransferase (EC 2.1.1.289) / Cobalt-precorrin-6B C15-methyltransferase [decarboxylating] (EC 2.1.1.196)	0.0448192	0.115239
peg.3238	Cobalt-precorrin 5A hydrolase (EC 3.7.1.12) / Cobalt-precorrin-4 C(11)-methyltransferase (EC 2.1.1.271)	0.0448192	0.1153
peg.605	Peptide chain release factor N(5)-glutamine methyltransferase (EC 2.1.1.297)	0.0448192	0.11536
peg.913	Conjugative transposon protein TraN	0.0448192	0.115421
peg.914	Peptidase, M23/M37 family	0.0448192	0.115481
peg.1385	hypothetical protein	0.0448192	0.115542
peg.1384	DNA topoisomerase IV subunit A (EC 5.99.1.3)	0.0448192	0.115602
peg.1387	alpha-xylosidase (EC 3.2.1.177)	0.0448192	0.115663
peg.1386	Carboxyl-terminal protease-related protein	0.0448192	0.115724
peg.1381	Aspartate-semialdehyde dehydrogenase (EC 1.2.1.11)	0.0448192	0.115785
peg.1380	Na+/H+ antiporter	0.0448192	0.115846
peg.1383	Glycyl-tRNA synthetase (EC 6.1.1.14)	0.0448192	0.115907
peg.1382	FKBP-type peptidyl-prolyl cis-trans isomerase FkpA precursor (EC 5.2.1.8)	0.0448192	0.115968
peg.3177	Transketolase, C-terminal section (EC 2.2.1.1)	0.0448192	0.116029
peg.600	Argininosuccinate lyase (EC 4.3.2.1)	0.0448192	0.11609
peg.1388	alpha-glucosidase	0.0448192	0.116151
peg.1415	Carboxyl-terminal protease	0.0448192	0.116213
peg.1414	Copper homeostasis protein CutF precursor / Lipoprotein NlpE involeved in surface adhesion	0.0448192	0.116274
peg.1417	Putative transport protein	0.0448192	0.116336
peg.1416	Aspartate decarboxylase AsdA	0.0448192	0.116397
peg.1411	Dolichol-phosphate mannosyltransferase (EC 2.4.1.83)	0.0448192	0.116459
peg.1410	Dihydroorotase (EC 3.5.2.3)	0.0448192	0.11652
peg.1145	Cytoplasmic copper homeostasis protein CutC	0.0448192	0.116582
peg.1144	Glutaminase (EC 3.5.1.2)	0.0448192	0.116644
peg.1149	cAMP-dependent Kef-type K+ transport system	0.0448192	0.116706
peg.1419	TPR domain protein	0.0448192	0.116768
peg.1418	hypothetical protein	0.0448192	0.11683
peg.2500	Nucleoside-diphosphate-sugar epimerase	0.0448192	0.116892
peg.3129	TPR-repeat-containing protein	0.0448192	0.116954
peg.3128	FIG00406239: hypothetical protein	0.0448192	0.117016
peg.1639	Acetyltransferase	0.0448192	0.117078
peg.1635	hypothetical protein	0.0448192	0.117141
peg.1634	hypothetical protein	0.0448192	0.117203
peg.1636	Putative glycosyltransferase	0.0448192	0.117265
peg.1631	GDP-L-fucose synthetase (EC 1.1.1.271)	0.0448192	0.117328
peg.3124	2-amino-4-hydroxy-6-hydroxymethyldihydropteridine pyrophosphokinase (EC 2.7.6.3)	0.0448192	0.11739
peg.1734	Periplasmic ligand-binding sensor domain COG3292 / BaeS-type histidine kinase / OmpR-type DNA-binding response regulator	0.0448192	0.117453
peg.1735	Transcriptional regulator, AraC family	0.0448192	0.117516
peg.2038	Xylan 1,4-beta-xylosidase (EC 3.2.1.37)	0.0448192	0.117579
peg.1736	Membrane-bound lytic murein transglycosylase D	0.0448192	0.117641
peg.4678	hypothetical protein clusted with conjugative transposons, BF0131	0.0448192	0.117704
peg.3444	Methylmalonyl-CoA decarboxylase, beta chain (EC 4.1.1.41)	0.0448192	0.117767
peg.1737	Potassium voltage-gated channel subfamily KQT; possible potassium channel, VIC family	0.0448192	0.11783
peg.3632	TPR domain protein	0.0448192	0.117893
peg.1730	hypothetical protein	0.0448192	0.117957
peg.253	Putative anti-sigma factor	0.0448192	0.11802
peg.1701	Acetyl-CoA synthetase (EC 6.2.1.1)	0.0448192	0.118083
peg.1700	hypothetical protein	0.0448192	0.118147
peg.1702	Transcriptional regulator, Xre family	0.0448192	0.11821
peg.1705	Aldo/keto reductase	0.0448192	0.118274
peg.1704	4Fe-4S ferredoxin iron-sulfur binding domain protein	0.0448192	0.118337
peg.3301	hypothetical protein	0.0448192	0.118401
peg.3172	Two-component system sensor histidine kinase/response regulator hybrid	0.0448192	0.118465
peg.3442	Two-component system sensor histidine kinase/response regulator hybrid	0.0448192	0.118528
peg.3443	hypothetical protein	0.0448192	0.118592
peg.3318	Transcriptional regulator	0.0448192	0.118656
peg.4243	Immunoreactive 53 kDa antigen PG123	0.0448192	0.11872
peg.3019	Putative preQ0 transporter YhhQ	0.0448192	0.118784
peg.3018	7-cyano-7-deazaguanine synthase (EC 6.3.4.20)	0.0448192	0.118848
peg.3017	NADPH-dependent 7-cyano-7-deazaguanine reductase (EC 1.7.1.13)	0.0448192	0.118913
peg.2696	Ferredoxin domain containing protein	0.0448192	0.118977
peg.3011	Radical SAM domain protein	0.0448192	0.119041
peg.3010	Mobilization protein BmpH	0.0448192	0.119106
peg.2546	Glucosamine-6-phosphate deaminase (EC 3.5.99.6) / domain similar to N-acetylglucosaminyl-phosphatidylinositol de-N-acetylase	0.0448192	0.11917
peg.2547	Glucosamine-6-phosphate deaminase (EC 3.5.99.6)	0.0448192	0.119235
peg.2545	hypothetical protein	0.0448192	0.119299
peg.4677	Putative conjugative transposon mobilization protein BF0132	0.0448192	0.119364
peg.3448	Methylmalonyl-CoA epimerase (EC 5.1.99.1)	0.0448192	0.119429
peg.2548	Uncharacterized MFS-type transporter	0.0448192	0.119494
peg.4209	Fumarylacetoacetate hydrolase family protein	0.0448192	0.119558
peg.3449	hypothetical protein	0.0448192	0.119623
peg.3352	putative acetyltransferase	0.0448192	0.119688
peg.2842	hypothetical protein	0.0448192	0.119754
peg.1964	LSU ribosomal protein L2p (L8e)	0.0448192	0.119819
peg.2603	Putative pre-16S rRNA nuclease YqgF	0.0448192	0.119884
peg.2602	hypothetical protein	0.0448192	0.119949
peg.1961	SSU ribosomal protein S3p (S3e)	0.0448192	0.120015
peg.1960	LSU ribosomal protein L16p (L10e)	0.0448192	0.12008
peg.1963	SSU ribosomal protein S19p (S15e)	0.0448192	0.120146
peg.1962	LSU ribosomal protein L22p (L17e)	0.0448192	0.120211
peg.2609	LSU ribosomal protein L20p	0.0448192	0.120277
peg.2608	LSU ribosomal protein L35p	0.0448192	0.120343
peg.1969	Translation elongation factor G	0.0448192	0.120409
peg.1968	SSU ribosomal protein S10p (S20e)	0.0448192	0.120475
peg.3702	Cell surface glycan-binding lipoprotein, utilization system for glycans and polysaccharides (PUL), SusD family	0.0448192	0.120541
peg.3701	Outer membrane TonB-dependent transporter, utilization system for glycans and polysaccharides (PUL), SusC family	0.0448192	0.120607
peg.3707	Alkyl hydroperoxide reductase protein C (EC 1.11.1.15)	0.0448192	0.120673
peg.3706	Alkyl hydroperoxide reductase protein F	0.0448192	0.120739
peg.2920	Methylmalonyl-CoA mutase small subunit, MutA (EC 5.4.99.2)	0.0448192	0.120805
peg.3708	Magnesium and cobalt transport protein CorA	0.0448192	0.120872
peg.4218	Predicted kinase	0.0448192	0.120938
peg.3224	hypothetical protein	0.0448192	0.121004
peg.4914	Thiol:disulfide interchange protein	0.0448192	0.121071
peg.1898	hypothetical protein	0.0448192	0.121138
peg.2551	ROK family sugar kinase or transcriptional regulator	0.0448192	0.121204
peg.1891	hypothetical protein	0.0448192	0.121271
peg.1890	Basic proline-rich protein	0.0448192	0.121338
peg.1895	Maebl	0.0448192	0.121405
peg.1897	hypothetical protein	0.0448192	0.121472
peg.1896	hypothetical protein	0.0448192	0.121539
peg.2735	Potassium voltage-gated channel subfamily KQT; possible potassium channel, VIC family	0.0448192	0.121606
peg.2734	hypothetical protein	0.0448192	0.121673
peg.2737	Potassium efflux system KefA protein / Small-conductance mechanosensitive channel	0.0448192	0.121741
peg.2736	hypothetical protein	0.0448192	0.121808
peg.2731	hypothetical protein	0.0448192	0.121875
peg.2730	Flavodoxin 1	0.0448192	0.121943
peg.4913	Spermidine/putrescine import ABC transporter ATP-binding protein PotA (TC 3.A.1.11.1)	0.0448192	0.122011
peg.2739	Lysozyme (EC 3.2.1.17)	0.0448192	0.122078
peg.2738	Alpha-1,2-fucosyltransferase	0.0448192	0.122146
peg.3042	Thiol:disulfide interchange protein	0.0448192	0.122214
peg.3178	Unknown pentose kinase TM0952	0.0448192	0.122282
peg.4213	SSU ribosomal protein S2p (SAe)	0.0448192	0.12235
peg.280	hypothetical protein	0.0448192	0.122418
peg.281	FIG00406265: hypothetical protein	0.0448192	0.122486
peg.282	hypothetical protein	0.0448192	0.122554
peg.283	Long-chain-fatty-acid--CoA ligase (EC 6.2.1.3)	0.0448192	0.122622
peg.284	Octanoate-[acyl-carrier-protein]-protein-N-octanoyltransferase (EC 2.3.1.181)	0.0448192	0.122691
peg.285	hypothetical protein	0.0448192	0.122759
peg.286	hypothetical protein	0.0448192	0.122828
peg.287	Lead, cadmium, zinc and mercury transporting ATPase (EC 3.6.3.3) (EC 3.6.3.5); Copper-translocating P-type ATPase (EC 3.6.3.4)	0.0448192	0.122896
peg.288	hypothetical protein	0.0448192	0.122965
peg.289	16S rRNA (guanine(527)-N(7))-methyltransferase (EC 2.1.1.170)	0.0448192	0.123034
peg.4078	FtsI-like protein	0.0448192	0.123102
peg.3552	Ferric uptake regulation protein FUR	0.0448192	0.123171
peg.3805	Hemolysin III	0.0448192	0.12324
peg.3806	CCA tRNA nucleotidyltransferase (EC 2.7.7.72)	0.0448192	0.123309
peg.4271	putative outer membrane protein probably involved in nutrient binding	0.0448192	0.123378
peg.3556	ATP-dependent DNA helicase RecQ	0.0448192	0.123448
peg.3557	Dipeptidase / Glutamine amidotransferase, class I	0.0448192	0.123517
peg.3554	Dipeptidyl-peptidase III (EC 3.4.14.4)	0.0448192	0.123586
peg.4275	Alpha-1,2-mannosidase	0.0448192	0.123656
peg.2821	Helicase PriA essential for oriC/DnaA-independent DNA replication	0.0448192	0.123725
peg.2820	Histidinol phosphatase and related hydrolases of the PHP family	0.0448192	0.123795
peg.847	alpha-L-fucosidase (EC 3.2.1.51)	0.0448192	0.123864
peg.3559	Acidobacterial duplicated orphan permease (function unknown)	0.0448192	0.123934
peg.2067	UPF0758 family protein	0.0448192	0.124004
peg.2066	PaaD-like protein (DUF59) involved in Fe-S cluster assembly	0.0448192	0.124074
peg.842	UDP-3-O-[3-hydroxymyristoyl] glucosamine N-acyltransferase (EC 2.3.1.191)	0.0448192	0.124144
peg.2301	SSU ribosomal protein S6p	0.0448192	0.124214
peg.843	UDP-3-O-[3-hydroxymyristoyl] N-acetylglucosamine deacetylase (EC 3.5.1.108) / 3-hydroxyacyl-[acyl-carrier-protein] dehydratase, FabZ form (EC 4.2.1.59)	0.0448192	0.124284
peg.4910	Spermidine/putrescine import ABC transporter substrate-binding protein PotD (TC 3.A.1.11.1)	0.0448192	0.124354
peg.840	Orotidine 5'-phosphate decarboxylase (EC 4.1.1.23)	0.0448192	0.124425
peg.3750	Transcriptional regulator, HxlR family	0.0448192	0.124495
peg.2062	Antiholin-like protein LrgA	0.0448192	0.124565
peg.448	4-hydroxy-tetrahydrodipicolinate reductase (EC 1.17.1.8)	0.0448192	0.124636
peg.449	Signal peptidase I (EC 3.4.21.89)	0.0448192	0.124707
peg.442	Lactaldehyde reductase (EC 1.1.1.77)	0.0448192	0.124777
peg.441	Putative helicase	0.0448192	0.124848
peg.447	hypothetical protein	0.0448192	0.124919
peg.444	Outer membrane TonB-dependent transporter, utilization system for glycans and polysaccharides (PUL), SusC family	0.0448192	0.12499
peg.445	Cell surface glycan-binding lipoprotein, utilization system for glycans and polysaccharides (PUL), SusD family	0.0448192	0.125061
peg.4305	Superoxide dismutase [Mn/Fe] (EC 1.15.1.1)	0.0448192	0.125132
peg.4470	Conjugative transposon protein TraE	0.0448192	0.125203
peg.4474	Conjugative transposon protein TraA	0.0448192	0.125274
peg.4476	ATP-dependent DNA helicase	0.0448192	0.125346
peg.4477	putative mobilization protein	0.0448192	0.125417
peg.4385	Antitoxin HigA	0.0448192	0.125489
peg.4383	hypothetical protein	0.0448192	0.12556
peg.2954	Twin-arginine translocation protein TatA	0.0448192	0.125632
peg.2957	hypothetical protein	0.0448192	0.125704
peg.2956	Alanine dehydrogenase (EC 1.4.1.1)	0.0448192	0.125775
peg.2951	hypothetical protein	0.0448192	0.125847
peg.2950	MgtC family	0.0448192	0.125919
peg.849	hypothetical protein	0.0448192	0.125991
peg.2952	hypothetical protein	0.0448192	0.126064
peg.662	metallo-beta-lactamase domain protein	0.0448192	0.126136
peg.3814	Glucose/galactose transporter	0.0448192	0.126208
peg.3321	Thiol:disulfide interchange protein	0.0448192	0.126281
peg.509	Two-component system sensor histidine kinase	0.0448192	0.126353
peg.76	rhamnogalacturonan acetylesterase	0.0448192	0.126426
peg.77	RNA polymerase ECF-type sigma factor	0.0448192	0.126498
peg.75	hypothetical protein	0.0448192	0.126571
peg.4658	Putative mobilization protein BF0133	0.0448192	0.126644
peg.73	Cell surface glycan-binding lipoprotein, utilization system for glycans and polysaccharides (PUL), SusD family	0.0448192	0.126717
peg.70	Rhamnogalacturonides degradation protein RhiN	0.0448192	0.12679
peg.71	rhamnogalacturonan acetylesterase	0.0448192	0.126863
peg.4653	DNA primase TraC	0.0448192	0.126936
peg.4098	Biosynthetic Aromatic amino acid aminotransferase alpha (EC 2.6.1.57) @ Aspartate aminotransferase (EC 2.6.1.1)	0.0448192	0.127009
peg.4099	Prephenate dehydratase (EC 4.2.1.51)	0.0448192	0.127083
peg.4825	Outer membrane receptor proteins, mostly Fe transport	0.0448192	0.127156
peg.4090	hypothetical protein	0.0448192	0.12723
peg.4091	TonB-dependent receptor	0.0448192	0.127303
peg.4097	2-keto-3-deoxy-D-arabino-heptulosonate-7-phosphate synthase I beta (EC 2.5.1.54) / Chorismate mutase I (EC 5.4.99.5)	0.0448192	0.127377
peg.4095	beta-galactosidase (EC 3.2.1.23)	0.0448192	0.127451
peg.2049	Integrase	0.0448192	0.127524
peg.2048	hypothetical protein	0.0448192	0.127598
peg.2042	Outer membrane TonB-dependent transporter, utilization system for glycans and polysaccharides (PUL), SusC family	0.0448192	0.127672
peg.2041	Cell surface glycan-binding lipoprotein, utilization system for glycans and polysaccharides (PUL), SusD family	0.0448192	0.127746
peg.2040	Outer membrane TonB-dependent transporter, utilization system for glycans and polysaccharides (PUL), SusC family	0.0448192	0.127821
peg.2047	Rhamnogalacturonides degradation protein RhiN	0.0448192	0.127895
peg.2046	hypothetical protein	0.0448192	0.127969
peg.2044	Periplasmic ligand-binding sensor domain COG3292 / BaeS-type histidine kinase / OmpR-type DNA-binding response regulator	0.0448192	0.128044
peg.862	Alpha-1,2-mannosidase	0.0448192	0.128118
peg.864	Alpha-glucosidase (EC 3.2.1.20)	0.0448192	0.128193
peg.865	Alpha-glucosidase (EC 3.2.1.20)	0.0448192	0.128268
peg.869	Putative glycosyl hydrolase of unknown function (DUF1680)	0.0448192	0.128342
peg.1556	Cell surface glycan-binding lipoprotein, utilization system for glycans and polysaccharides (PUL), SusD family	0.0448192	0.128417
peg.1557	Outer membrane TonB-dependent transporter, utilization system for glycans and polysaccharides (PUL), SusC family	0.0448192	0.128492
peg.1551	DNA-binding response regulator, AraC family	0.0448192	0.128567
peg.1552	Outer membrane TonB-dependent transporter, utilization system for glycans and polysaccharides (PUL), SusC family	0.0448192	0.128642
peg.1553	Cell surface glycan-binding lipoprotein, utilization system for glycans and polysaccharides (PUL), SusD family	0.0448192	0.128718
peg.3811	Putative DNA-binding protein	0.0448192	0.128793
peg.1558	hypothetical protein	0.0448192	0.128868
peg.1559	hypothetical protein	0.0448192	0.128944
peg.4890	Putative periplasmic protein	0.0448192	0.129019
peg.4891	Putative periplasmic protein	0.0448192	0.129095
peg.4724	CTnDOT excision operon activator RteC	0.0448192	0.129171
peg.4725	Bifunctional deaminase-reductase domain protein	0.0448192	0.129247
peg.4726	CTnDOT two-component system response regulator and RteC activator, RteB	0.0448192	0.129323
peg.4727	CTnDOT two-component system sensor histidine kinase RteA	0.0448192	0.129399
peg.4729	Rubrerythrin	0.0448192	0.129475
peg.3314	NADH dehydrogenase (EC 1.6.99.3)	0.0448192	0.129551
peg.1952	LSU ribosomal protein L6p (L9e)	0.0448192	0.129627
peg.1996	hypothetical protein	0.0448192	0.129704
peg.3848	UDP-N-acetylmuramate--L-alanine ligase (EC 6.3.2.8)	0.0448192	0.12978
peg.1953	SSU ribosomal protein S8p (S15Ae)	0.0448192	0.129857
peg.2474	UDP-galactopyranose mutase (EC 5.4.99.9)	0.0448192	0.129933
peg.4702	putative ATP-dependent DNA helicase	0.0448192	0.13001
peg.4919	Glycosyl transferase, group 2 family	0.0448192	0.130087
peg.4875	Putative DNA methylase	0.0448192	0.130164
peg.92	MdsC protein	0.0448192	0.130241
peg.4701	Periplasmic ligand-binding sensor domain COG3292 / BaeS-type histidine kinase / OmpR-type DNA-binding response regulator	0.0448192	0.130318
peg.1420	conserved hypothetical protein, putative transport protein	0.0448192	0.130395
peg.1421	Transcription-repair coupling factor	0.0448192	0.130472
peg.1422	putative TonB-dependent receptor	0.0448192	0.13055
peg.1423	Capsular polysaccharide transcription antitermination protein, UpxY family	0.0448192	0.130627
peg.4706	G:T/U mismatch-specific uracil/thymine DNA-glycosylase (EC 3.2.2.27)	0.0448192	0.130705
peg.1426	3-oxoacyl-[acyl-carrier-protein] synthase, KASIII (EC 2.3.1.180)	0.0448192	0.130783
peg.1427	Putative amino acid activating enzyme (EC 6.3.2.-)	0.0448192	0.13086
peg.1136	Electron transport complex protein RnfD	0.0448192	0.130938
peg.1137	Electron transport complex protein RnfC	0.0448192	0.131016
peg.1134	Electron transport complex protein RnfE	0.0448192	0.131094
peg.1135	Electron transport complex protein RnfG	0.0448192	0.131172
peg.1132	hypothetical protein	0.0448192	0.13125
peg.1133	Electron transport complex protein RnfA	0.0448192	0.131329
peg.1130	hypothetical protein	0.0448192	0.131407
peg.1131	UDP-glucose 4-epimerase (EC 5.1.3.2)	0.0448192	0.131486
peg.1138	Electron transport complex protein RnfB	0.0448192	0.131564
peg.1139	hypothetical protein	0.0448192	0.131643
peg.1600	FIG170660: TPR domain protein	0.0448192	0.131722
peg.1601	DNA recombination and repair protein RecF	0.0448192	0.131801
peg.93	Probable low-affinity inorganic phosphate transporter	0.0448192	0.13188
peg.1603	5-formyltetrahydrofolate cyclo-ligase (EC 6.3.3.2)	0.0448192	0.131959
peg.1604	Carboxy-terminal processing protease	0.0448192	0.132038
peg.1605	dCMP deaminase (EC 3.5.4.12)	0.0448192	0.132117
peg.1606	hypothetical protein	0.0448192	0.132196
peg.1607	Dipeptidyl carboxypeptidase Dcp (EC 3.4.15.5)	0.0448192	0.132276
peg.1608	Hcp transcriptional regulator HcpR (Crp/Fnr family)	0.0448192	0.132355
peg.1609	MarC family integral membrane protein	0.0448192	0.132435
peg.3154	hypothetical protein	0.0448192	0.132515
[truncated: 2,913 more rows]

## Sheet: S6
Supplemental Table 6: From the comparative gene analysis, we found 4911 genes that found in all samples from Aggarwala et al. and Hourigan et al.
Gene ID	Length (amino acid)	Function	283B	1001271B	D16	1001275B	1001175B	1001217B	D06	D15
fig|283B.peg.925	451	putative chitobiase	+	+	+	-	-	-	-	-
fig|283B.peg.4545	65	hypothetical protein	+	+	+	-	-	-	-	-
fig|283B.peg.4546	70	hypothetical protein	+	+	+	-	-	-	-	-
fig|283B.peg.4547	42	hypothetical protein	+	+	+	-	-	-	-	-
fig|283B.peg.4548	47	hypothetical protein	+	+	+	-	-	-	-	-
fig|283B.peg.4549	136	hypothetical protein	+	+	+	-	-	-	-	-
fig|283B.peg.4624	114	hypothetical protein	+	+	+	-	-	-	-	-
fig|283B.peg.4625	206	hypothetical protein	+	+	+	-	-	-	-	-
fig|283B.peg.918	41	hypothetical protein	+	+	+	-	-	-	-	-
fig|283B.peg.3014	155	hypothetical protein	+	+	+	-	-	-	-	-
fig|283B.peg.3015	260	hypothetical protein	+	+	+	-	-	-	-	-
fig|283B.peg.3499	569	Fimbrillin family protein	+	+	+	-	-	-	-	-
fig|283B.peg.3504	113	hypothetical protein	+	+	+	-	-	-	-	-
fig|283B.peg.4632	231	hypothetical protein	+	+	+	-	-	-	-	-
fig|283B.peg.4633	394	hypothetical protein	+	+	+	-	-	-	-	-
fig|283B.peg.4634	258	hypothetical protein	+	+	+	-	-	-	-	-
fig|283B.peg.4635	187	hypothetical protein	+	+	+	-	-	-	-	-
fig|283B.peg.2053	224	hypothetical protein	+	+	+	-	-	-	-	-
fig|283B.peg.3253	46	hypothetical protein	+	+	+	-	-	-	-	-
fig|283B.peg.1811	142	FIG00408295: hypothetical protein	+	-	+	-	-	-	-	-
fig|283B.peg.1127	48	hypothetical protein	+	-	+	-	-	-	-	-
fig|283B.peg.1297	42	hypothetical protein	+	-	+	-	-	-	-	-
fig|283B.peg.1770	120	hypothetical protein	+	-	+	-	-	-	-	-
fig|283B.peg.1771	76	hypothetical protein	+	-	+	-	-	-	-	-
fig|283B.peg.1772	121	hypothetical protein	+	-	+	-	-	-	-	-
fig|283B.peg.1780	103	hypothetical protein	+	-	+	-	-	-	-	-
fig|283B.peg.1781	1020	hypothetical protein	+	-	+	-	-	-	-	-
fig|283B.peg.1782	110	hypothetical protein	+	-	+	-	-	-	-	-
fig|283B.peg.1783	109	hypothetical protein	+	-	+	-	-	-	-	-
fig|283B.peg.1784	101	hypothetical protein	+	-	+	-	-	-	-	-
fig|283B.peg.1785	162	hypothetical protein	+	-	+	-	-	-	-	-
fig|283B.peg.1786	49	hypothetical protein	+	-	+	-	-	-	-	-
fig|283B.peg.1788	727	hypothetical protein	+	-	+	-	-	-	-	-
fig|283B.peg.1789	270	hypothetical protein	+	-	+	-	-	-	-	-
fig|283B.peg.1790	60	hypothetical protein	+	-	+	-	-	-	-	-
fig|283B.peg.1791	135	hypothetical protein	+	-	+	-	-	-	-	-
fig|283B.peg.1792	298	hypothetical protein	+	-	+	-	-	-	-	-
fig|283B.peg.1793	38	hypothetical protein	+	-	+	-	-	-	-	-
fig|283B.peg.1794	112	hypothetical protein	+	-	+	-	-	-	-	-
fig|283B.peg.1795	227	hypothetical protein	+	-	+	-	-	-	-	-
fig|283B.peg.1796	567	hypothetical protein	+	-	+	-	-	-	-	-
fig|283B.peg.1803	80	hypothetical protein	+	-	+	-	-	-	-	-
fig|283B.peg.1804	93	hypothetical protein	+	-	+	-	-	-	-	-
fig|283B.peg.1805	455	hypothetical protein	+	-	+	-	-	-	-	-
fig|283B.peg.1806	313	hypothetical protein	+	-	+	-	-	-	-	-
fig|283B.peg.1807	254	hypothetical protein	+	-	+	-	-	-	-	-
fig|283B.peg.1808	146	hypothetical protein	+	-	+	-	-	-	-	-
fig|283B.peg.1809	155	hypothetical protein	+	-	+	-	-	-	-	-
fig|283B.peg.2342	51	hypothetical protein	+	-	+	-	-	-	-	-
fig|283B.peg.3759	42	hypothetical protein	+	-	+	-	-	-	-	-
fig|283B.peg.4009	46	hypothetical protein	+	-	+	-	-	-	-	-
fig|283B.peg.4900	48	hypothetical protein	+	-	+	-	-	-	-	-
fig|283B.peg.1826	385	Integrase/recombinase	+	-	+	-	-	-	-	-
fig|283B.peg.1346	56	Mobile element protein	+	-	+	-	-	-	-	-
fig|283B.peg.2253	40	Type I restriction-modification system, specificity subunit S	+	-	+	-	-	-	-	-
fig|283B.peg.3379	137	FIG00409904: hypothetical protein	+	+	-	-	-	-	-	-
fig|283B.peg.379	383	Glycosyltransferase	+	+	-	-	-	-	-	-
fig|283B.peg.729	39	hypothetical protein	+	+	-	-	-	-	-	-
fig|283B.peg.891	180	hypothetical protein	+	+	-	-	-	-	-	-
fig|283B.peg.1074	43	hypothetical protein	+	+	-	-	-	-	-	-
fig|283B.peg.1554	199	hypothetical protein	+	+	-	-	-	-	-	-
fig|283B.peg.1645	320	hypothetical protein	+	+	-	-	-	-	-	-
fig|283B.peg.1646	476	hypothetical protein	+	+	-	-	-	-	-	-
fig|283B.peg.2364	47	hypothetical protein	+	+	-	-	-	-	-	-
fig|283B.peg.3364	75	hypothetical protein	+	+	-	-	-	-	-	-
fig|283B.peg.3404	463	hypothetical protein	+	+	-	-	-	-	-	-
fig|283B.peg.3975	340	hypothetical protein	+	+	-	-	-	-	-	-
fig|283B.peg.3978	65	hypothetical protein	+	+	-	-	-	-	-	-
fig|283B.peg.4073	157	hypothetical protein	+	+	-	-	-	-	-	-
fig|283B.peg.4074	175	hypothetical protein	+	+	-	-	-	-	-	-
fig|283B.peg.4534	439	hypothetical protein	+	+	-	-	-	-	-	-
fig|283B.peg.4538	74	hypothetical protein	+	+	-	-	-	-	-	-
fig|283B.peg.4537	171	Phosphohydrolase (MutT/nudix family protein)	+	+	-	-	-	-	-	-
fig|283B.peg.4829	586	hypothetical protein	+	+	-	-	-	-	-	-
fig|283B.peg.4862	97	hypothetical protein	+	+	-	-	-	-	-	-
fig|283B.peg.908	53	hypothetical protein	+	+	-	-	-	-	-	-
fig|283B.peg.919	38	hypothetical protein	+	+	-	-	-	-	-	-
fig|283B.peg.2781	49	hypothetical protein	+	+	-	-	-	-	-	-
fig|283B.peg.3013	42	hypothetical protein	+	+	-	-	-	-	-	-
fig|283B.peg.3775	74	hypothetical protein	+	+	-	-	-	-	-	-
fig|283B.peg.4355	324	hypothetical protein	+	+	-	-	-	-	-	-
fig|283B.peg.4544	32	hypothetical protein	+	+	-	-	-	-	-	-
fig|283B.peg.4652	589	hypothetical protein	+	+	-	-	-	-	-	-
fig|283B.peg.4329	292	Abortive infection protein AbiGII	+	-	-	-	-	-	-	-
fig|283B.peg.4475	692	FIG131328: Predicted ATP-dependent endonuclease of the OLD family	+	-	-	-	-	-	-	-
fig|283B.peg.3279	332	putative NADH dehydrogenase/NAD(P)H nitroreductase	+	-	-	-	-	-	-	-
fig|283B.peg.373	271	WbuO	+	-	-	-	-	-	-	-
fig|283B.peg.3140	40	FIG00411422: hypothetical protein	+	-	-	-	-	-	-	-
fig|283B.peg.4449	82	FIG00412885: hypothetical protein	+	-	-	-	-	-	-	-
fig|283B.peg.4462	156	FIG00491264: hypothetical protein	+	-	-	-	-	-	-	-
fig|283B.peg.4452	314	FIG00937600: hypothetical protein	+	-	-	-	-	-	-	-
fig|283B.peg.4453	149	FIG00939049: hypothetical protein	+	-	-	-	-	-	-	-
fig|283B.peg.4456	295	FIG00939378: hypothetical protein	+	-	-	-	-	-	-	-
fig|283B.peg.4463	460	FIG01101450: hypothetical protein	+	-	-	-	-	-	-	-
fig|283B.peg.3280	388	FIG01229324: hypothetical protein	+	-	-	-	-	-	-	-
fig|283B.peg.4855	71	FIG01273874: hypothetical protein	+	-	-	-	-	-	-	-
fig|283B.peg.301	46	hypothetical protein	+	-	-	-	-	-	-	-
fig|283B.peg.374	221	hypothetical protein	+	-	-	-	-	-	-	-
fig|283B.peg.473	83	hypothetical protein	+	-	-	-	-	-	-	-
fig|283B.peg.902	184	hypothetical protein	+	-	-	-	-	-	-	-
fig|283B.peg.1003	52	hypothetical protein	+	-	-	-	-	-	-	-
fig|283B.peg.1020	161	hypothetical protein	+	-	-	-	-	-	-	-
fig|283B.peg.1021	72	hypothetical protein	+	-	-	-	-	-	-	-
fig|283B.peg.1022	125	hypothetical protein	+	-	-	-	-	-	-	-
fig|283B.peg.1053	74	hypothetical protein	+	-	-	-	-	-	-	-
fig|283B.peg.1081	146	hypothetical protein	+	-	-	-	-	-	-	-
fig|283B.peg.1125	770	hypothetical protein	+	-	-	-	-	-	-	-
fig|283B.peg.1147	40	hypothetical protein	+	-	-	-	-	-	-	-
fig|283B.peg.1265	45	hypothetical protein	+	-	-	-	-	-	-	-
fig|283B.peg.1331	42	hypothetical protein	+	-	-	-	-	-	-	-
fig|283B.peg.1344	45	hypothetical protein	+	-	-	-	-	-	-	-
fig|283B.peg.1345	60	hypothetical protein	+	-	-	-	-	-	-	-
fig|283B.peg.1520	67	hypothetical protein	+	-	-	-	-	-	-	-
fig|283B.peg.1797	146	hypothetical protein	+	-	-	-	-	-	-	-
fig|283B.peg.1798	310	hypothetical protein	+	-	-	-	-	-	-	-
fig|283B.peg.1799	96	hypothetical protein	+	-	-	-	-	-	-	-
fig|283B.peg.1800	38	hypothetical protein	+	-	-	-	-	-	-	-
fig|283B.peg.1816	125	hypothetical protein	+	-	-	-	-	-	-	-
fig|283B.peg.1820	107	hypothetical protein	+	-	-	-	-	-	-	-
fig|283B.peg.1822	84	hypothetical protein	+	-	-	-	-	-	-	-
fig|283B.peg.2055	49	hypothetical protein	+	-	-	-	-	-	-	-
fig|283B.peg.2095	46	hypothetical protein	+	-	-	-	-	-	-	-
fig|283B.peg.2244	40	hypothetical protein	+	-	-	-	-	-	-	-
fig|283B.peg.2246	187	hypothetical protein	+	-	-	-	-	-	-	-
fig|283B.peg.2247	270	hypothetical protein	+	-	-	-	-	-	-	-
fig|283B.peg.2263	206	hypothetical protein	+	-	-	-	-	-	-	-
fig|283B.peg.2264	40	hypothetical protein	+	-	-	-	-	-	-	-
fig|283B.peg.2336	83	hypothetical protein	+	-	-	-	-	-	-	-
fig|283B.peg.2393	76	hypothetical protein	+	-	-	-	-	-	-	-
fig|283B.peg.2394	186	hypothetical protein	+	-	-	-	-	-	-	-
fig|283B.peg.2540	119	hypothetical protein	+	-	-	-	-	-	-	-
fig|283B.peg.2541	41	hypothetical protein	+	-	-	-	-	-	-	-
fig|283B.peg.2623	50	hypothetical protein	+	-	-	-	-	-	-	-
fig|283B.peg.2758	107	hypothetical protein	+	-	-	-	-	-	-	-
fig|283B.peg.2759	53	hypothetical protein	+	-	-	-	-	-	-	-
fig|283B.peg.2824	392	hypothetical protein	+	-	-	-	-	-	-	-
fig|283B.peg.2825	302	hypothetical protein	+	-	-	-	-	-	-	-
fig|283B.peg.2838	230	hypothetical protein	+	-	-	-	-	-	-	-
fig|283B.peg.3000	66	hypothetical protein	+	-	-	-	-	-	-	-
fig|283B.peg.3001	86	hypothetical protein	+	-	-	-	-	-	-	-
fig|283B.peg.3205	60	hypothetical protein	+	-	-	-	-	-	-	-
fig|283B.peg.3281	418	hypothetical protein	+	-	-	-	-	-	-	-
fig|283B.peg.3371	42	hypothetical protein	+	-	-	-	-	-	-	-
fig|283B.peg.3424	368	hypothetical protein	+	-	-	-	-	-	-	-
fig|283B.peg.3427	487	hypothetical protein	+	-	-	-	-	-	-	-
fig|283B.peg.3428	47	hypothetical protein	+	-	-	-	-	-	-	-
fig|283B.peg.3470	39	hypothetical protein	+	-	-	-	-	-	-	-
fig|283B.peg.3946	122	hypothetical protein	+	-	-	-	-	-	-	-
fig|283B.peg.3971	174	hypothetical protein	+	-	-	-	-	-	-	-
fig|283B.peg.3973	52	hypothetical protein	+	-	-	-	-	-	-	-
fig|283B.peg.3974	80	hypothetical protein	+	-	-	-	-	-	-	-
fig|283B.peg.3997	55	hypothetical protein	+	-	-	-	-	-	-	-
fig|283B.peg.4000	1041	hypothetical protein	+	-	-	-	-	-	-	-
fig|283B.peg.4066	607	hypothetical protein	+	-	-	-	-	-	-	-
fig|283B.peg.4092	375	hypothetical protein	+	-	-	-	-	-	-	-
fig|283B.peg.4093	138	hypothetical protein	+	-	-	-	-	-	-	-
fig|283B.peg.4319	184	hypothetical protein	+	-	-	-	-	-	-	-
fig|283B.peg.4321	267	hypothetical protein	+	-	-	-	-	-	-	-
fig|283B.peg.4323	93	hypothetical protein	+	-	-	-	-	-	-	-
fig|283B.peg.4325	223	hypothetical protein	+	-	-	-	-	-	-	-
fig|283B.peg.4328	188	hypothetical protein	+	-	-	-	-	-	-	-
fig|283B.peg.4330	271	hypothetical protein	+	-	-	-	-	-	-	-
fig|283B.peg.4331	90	hypothetical protein	+	-	-	-	-	-	-	-
fig|283B.peg.4332	71	hypothetical protein	+	-	-	-	-	-	-	-
fig|283B.peg.4333	38	hypothetical protein	+	-	-	-	-	-	-	-
fig|283B.peg.4334	132	hypothetical protein	+	-	-	-	-	-	-	-
fig|283B.peg.4336	126	hypothetical protein	+	-	-	-	-	-	-	-
fig|283B.peg.4338	42	hypothetical protein	+	-	-	-	-	-	-	-
fig|283B.peg.4339	48	hypothetical protein	+	-	-	-	-	-	-	-
fig|283B.peg.4344	167	hypothetical protein	+	-	-	-	-	-	-	-
fig|283B.peg.4345	115	hypothetical protein	+	-	-	-	-	-	-	-
fig|283B.peg.4347	194	hypothetical protein	+	-	-	-	-	-	-	-
fig|283B.peg.4348	117	hypothetical protein	+	-	-	-	-	-	-	-
fig|283B.peg.4349	42	hypothetical protein	+	-	-	-	-	-	-	-
fig|283B.peg.4434	47	hypothetical protein	+	-	-	-	-	-	-	-
fig|283B.peg.4435	64	hypothetical protein	+	-	-	-	-	-	-	-
fig|283B.peg.4437	69	hypothetical protein	+	-	-	-	-	-	-	-
fig|283B.peg.4446	66	hypothetical protein	+	-	-	-	-	-	-	-
fig|283B.peg.4447	384	hypothetical protein	+	-	-	-	-	-	-	-
fig|283B.peg.4448	135	hypothetical protein	+	-	-	-	-	-	-	-
fig|283B.peg.4450	267	hypothetical protein	+	-	-	-	-	-	-	-
fig|283B.peg.4451	780	hypothetical protein	+	-	-	-	-	-	-	-
fig|283B.peg.4455	382	hypothetical protein	+	-	-	-	-	-	-	-
fig|283B.peg.4457	314	hypothetical protein	+	-	-	-	-	-	-	-
fig|283B.peg.4459	591	hypothetical protein	+	-	-	-	-	-	-	-
fig|283B.peg.4460	140	hypothetical protein	+	-	-	-	-	-	-	-
fig|283B.peg.4461	38	hypothetical protein	+	-	-	-	-	-	-	-
fig|283B.peg.4464	246	hypothetical protein	+	-	-	-	-	-	-	-
fig|283B.peg.4465	398	hypothetical protein	+	-	-	-	-	-	-	-
fig|283B.peg.4466	217	hypothetical protein	+	-	-	-	-	-	-	-
fig|283B.peg.4467	450	hypothetical protein	+	-	-	-	-	-	-	-
fig|283B.peg.4479	49	hypothetical protein	+	-	-	-	-	-	-	-
fig|283B.peg.4503	205	hypothetical protein	+	-	-	-	-	-	-	-
fig|283B.peg.4504	58	hypothetical protein	+	-	-	-	-	-	-	-
fig|283B.peg.4514	69	hypothetical protein	+	-	-	-	-	-	-	-
fig|283B.peg.4516	70	hypothetical protein	+	-	-	-	-	-	-	-
fig|283B.peg.4520	54	hypothetical protein	+	-	-	-	-	-	-	-
fig|283B.peg.4521	46	hypothetical protein	+	-	-	-	-	-	-	-
fig|283B.peg.4522	46	hypothetical protein	+	-	-	-	-	-	-	-
fig|283B.peg.4523	210	hypothetical protein	+	-	-	-	-	-	-	-
fig|283B.peg.4525	1644	hypothetical protein	+	-	-	-	-	-	-	-
fig|283B.peg.4562	206	hypothetical protein	+	-	-	-	-	-	-	-
fig|283B.peg.4564	65	hypothetical protein	+	-	-	-	-	-	-	-
fig|283B.peg.4642	130	hypothetical protein	+	-	-	-	-	-	-	-
fig|283B.peg.4643	321	hypothetical protein	+	-	-	-	-	-	-	-
fig|283B.peg.4644	102	hypothetical protein	+	-	-	-	-	-	-	-
fig|283B.peg.4645	182	hypothetical protein	+	-	-	-	-	-	-	-
fig|283B.peg.4646	260	hypothetical protein	+	-	-	-	-	-	-	-
fig|283B.peg.4650	1473	hypothetical protein	+	-	-	-	-	-	-	-
fig|283B.peg.4651	464	hypothetical protein	+	-	-	-	-	-	-	-
fig|283B.peg.4647	431	hypothetical protein	+	-	-	-	-	-	-	-
fig|283B.peg.4719	419	hypothetical protein	+	-	-	-	-	-	-	-
fig|283B.peg.4720	338	hypothetical protein	+	-	-	-	-	-	-	-
fig|283B.peg.4728	202	hypothetical protein	+	-	-	-	-	-	-	-
fig|283B.peg.4730	279	hypothetical protein	+	-	-	-	-	-	-	-
fig|283B.peg.4811	1033	hypothetical protein	+	-	-	-	-	-	-	-
fig|283B.peg.4812	46	hypothetical protein	+	-	-	-	-	-	-	-
fig|283B.peg.4830	1400	hypothetical protein	+	-	-	-	-	-	-	-
fig|283B.peg.4831	79	hypothetical protein	+	-	-	-	-	-	-	-
fig|283B.peg.4832	97	hypothetical protein	+	-	-	-	-	-	-	-
fig|283B.peg.4834	46	hypothetical protein	+	-	-	-	-	-	-	-
fig|283B.peg.4851	156	hypothetical protein	+	-	-	-	-	-	-	-
fig|283B.peg.4852	236	hypothetical protein	+	-	-	-	-	-	-	-
fig|283B.peg.4865	172	hypothetical protein	+	-	-	-	-	-	-	-
fig|283B.peg.4866	136	hypothetical protein	+	-	-	-	-	-	-	-
fig|283B.peg.3429	281	MBL-fold metallo-hydrolase superfamily	+	-	-	-	-	-	-	-
fig|283B.peg.4905	50	hypothetical protein	+	-	-	-	-	-	-	-
fig|283B.peg.4947	269	hypothetical protein	+	-	-	-	-	-	-	-
fig|283B.peg.4958	320	hypothetical protein	+	-	-	-	-	-	-	-
fig|283B.peg.4959	631	hypothetical protein	+	-	-	-	-	-	-	-
fig|283B.peg.2637	371	putative glucose transferase	+	-	-	-	-	-	-	-
fig|283B.peg.1742	38	putative helicase	+	-	-	-	-	-	-	-
fig|283B.peg.4326	172	Pyridoxamine 5'-phosphate oxidase-related, FMN-binding	+	-	-	-	-	-	-	-
fig|283B.peg.4340	138	Transcriptional regulator, YafY family	+	-	-	-	-	-	-	-
fig|283B.peg.2254	41	Type I restriction-modification system, specificity subunit S (EC 3.1.21.3)	+	-	-	-	-	-	-	-
fig|283B.peg.3970	134	Rhs family protein	+	-	-	-	-	-	-	-
fig|283B.peg.3972	84	Rhs family protein	+	-	-	-	-	-	-	-
fig|283B.peg.4928	43	hypothetical protein	+	-	-	-	-	-	-	-
fig|283B.peg.378	415	hypothetical protein	+	-	-	-	-	-	-	-
fig|283B.peg.1117	40	hypothetical protein	+	-	-	-	-	-	-	-
fig|283B.peg.4072	387	hypothetical protein	+	-	-	-	-	-	-	-
fig|283B.peg.4680	43	hypothetical protein	+	-	-	-	-	-	-	-
fig|283B.peg.26	556	Predicted methyltransferase, DUF43 family / S-adenosylmethionine decarboxylase proenzyme (EC 4.1.1.50), prokaryotic class 1B	+	+	+	+	-	-	-	-
fig|283B.peg.27	150	Ribosomal-protein-alanine acetyltransferase (EC 2.3.1.128)	+	+	+	+	-	-	-	-
fig|283B.peg.2341	285	Tetracenomycin polyketide synthesis O-methyltransferase TcmP	+	+	+	+	-	-	-	-
fig|283B.peg.4932	43	hypothetical protein	+	+	+	+	-	-	-	-
fig|283B.peg.4931	175	FIG00415993: hypothetical protein	+	+	+	+	-	-	-	-
fig|283B.peg.2340	234	FIG00444517: hypothetical protein	+	+	+	+	-	-	-	-
fig|283B.peg.3748	281	FIG00898496: hypothetical protein	+	+	+	+	-	-	-	-
fig|283B.peg.12	44	hypothetical protein	+	+	+	+	-	-	-	-
fig|283B.peg.963	61	hypothetical protein	+	+	+	+	-	-	-	-
fig|283B.peg.1327	50	hypothetical protein	+	+	+	+	-	-	-	-
fig|283B.peg.1399	40	hypothetical protein	+	+	+	+	-	-	-	-
fig|283B.peg.1706	43	hypothetical protein	+	+	+	+	-	-	-	-
fig|283B.peg.2319	95	hypothetical protein	+	+	+	+	-	-	-	-
fig|283B.peg.2320	65	hypothetical protein	+	+	+	+	-	-	-	-
fig|283B.peg.2321	118	hypothetical protein	+	+	+	+	-	-	-	-
fig|283B.peg.2322	40	hypothetical protein	+	+	+	+	-	-	-	-
fig|283B.peg.2323	42	hypothetical protein	+	+	+	+	-	-	-	-
fig|283B.peg.2329	163	hypothetical protein	+	+	+	+	-	-	-	-
fig|283B.peg.2332	69	hypothetical protein	+	+	+	+	-	-	-	-
fig|283B.peg.2333	52	hypothetical protein	+	+	+	+	-	-	-	-
fig|283B.peg.2334	234	hypothetical protein	+	+	+	+	-	-	-	-
fig|283B.peg.2335	194	hypothetical protein	+	+	+	+	-	-	-	-
fig|283B.peg.2346	140	hypothetical protein	+	+	+	+	-	-	-	-
fig|283B.peg.2347	135	hypothetical protein	+	+	+	+	-	-	-	-
fig|283B.peg.2352	325	hypothetical protein	+	+	+	+	-	-	-	-
fig|283B.peg.2353	381	hypothetical protein	+	+	+	+	-	-	-	-
fig|283B.peg.2366	34	hypothetical protein	+	+	+	+	-	-	-	-
fig|283B.peg.2371	131	hypothetical protein	+	+	+	+	-	-	-	-
fig|283B.peg.2372	105	hypothetical protein	+	+	+	+	-	-	-	-
fig|283B.peg.2373	73	hypothetical protein	+	+	+	+	-	-	-	-
fig|283B.peg.2375	230	hypothetical protein	+	+	+	+	-	-	-	-
fig|283B.peg.2593	41	hypothetical protein	+	+	+	+	-	-	-	-
fig|283B.peg.3734	481	hypothetical protein	+	+	+	+	-	-	-	-
fig|283B.peg.3735	164	hypothetical protein	+	+	+	+	-	-	-	-
fig|283B.peg.3737	211	hypothetical protein	+	+	+	+	-	-	-	-
fig|283B.peg.3739	244	hypothetical protein	+	+	+	+	-	-	-	-
fig|283B.peg.3740	89	hypothetical protein	+	+	+	+	-	-	-	-
fig|283B.peg.3741	310	hypothetical protein	+	+	+	+	-	-	-	-
fig|283B.peg.3742	298	hypothetical protein	+	+	+	+	-	-	-	-
fig|283B.peg.3743	493	hypothetical protein	+	+	+	+	-	-	-	-
fig|283B.peg.3744	82	hypothetical protein	+	+	+	+	-	-	-	-
fig|283B.peg.3749	38	hypothetical protein	+	+	+	+	-	-	-	-
fig|283B.peg.4335	194	hypothetical protein	+	+	+	+	-	-	-	-
fig|283B.peg.4623	246	hypothetical protein	+	+	+	+	-	-	-	-
fig|283B.peg.4966	84	hypothetical protein	+	+	+	+	-	-	-	-
fig|283B.peg.336	42	mobilization protein	+	+	+	+	-	-	-	-
fig|283B.peg.20	343	Putative exported protein precursor	+	+	+	+	-	-	-	-
fig|283B.peg.2367	111	small multidrug resistance family (SMR) protein	+	+	+	+	-	-	-	-
fig|283B.peg.1827	41	hypothetical protein	+	-	+	+	-	-	-	-
fig|283B.peg.338	363	TonB family protein	+	-	+	+	-	-	-	-
fig|283B.peg.3069	755	Avirulence protein	+	+	-	+	-	-	-	-
fig|283B.peg.1861	61	FIG00413876: hypothetical protein	+	+	-	+	-	-	-	-
fig|283B.peg.2	66	hypothetical protein	+	+	-	+	-	-	-	-
fig|283B.peg.119	62	hypothetical protein	+	+	-	+	-	-	-	-
fig|283B.peg.575	472	hypothetical protein	+	+	-	+	-	-	-	-
fig|283B.peg.576	379	hypothetical protein	+	+	-	+	-	-	-	-
fig|283B.peg.2327	40	hypothetical protein	+	+	-	+	-	-	-	-
fig|283B.peg.2330	43	hypothetical protein	+	+	-	+	-	-	-	-
fig|283B.peg.2355	56	hypothetical protein	+	+	-	+	-	-	-	-
fig|283B.peg.3070	40	hypothetical protein	+	+	-	+	-	-	-	-
fig|283B.peg.4565	80	hypothetical protein	+	+	-	+	-	-	-	-
fig|283B.peg.1644	480	Membrane protein involved in the export of O-antigen, teichoic acid lipoteichoic acids	+	+	-	+	-	-	-	-
fig|283B.peg.2309	377	Oxygen-independent coproporphyrinogen-III oxidase-like protein YggW	+	+	-	+	-	-	-	-
fig|283B.peg.4443	86	hypothetical protein	+	-	-	+	-	-	-	-
fig|283B.peg.24	70	hypothetical protein	+	-	-	+	-	-	-	-
fig|283B.peg.55	116	hypothetical protein	+	-	-	+	-	-	-	-
fig|283B.peg.167	40	hypothetical protein	+	-	-	+	-	-	-	-
fig|283B.peg.340	74	hypothetical protein	+	-	-	+	-	-	-	-
fig|283B.peg.2624	283	hypothetical protein	+	-	-	+	-	-	-	-
fig|283B.peg.2630	342	hypothetical protein	+	-	-	+	-	-	-	-
fig|283B.peg.2635	425	hypothetical protein	+	-	-	+	-	-	-	-
fig|283B.peg.3323	70	hypothetical protein	+	-	-	+	-	-	-	-
fig|283B.peg.4567	40	hypothetical protein	+	-	-	+	-	-	-	-
fig|283B.peg.4656	52	hypothetical protein	+	-	-	+	-	-	-	-
fig|283B.peg.3278	468	Polysaccharide biosynthesis protein	+	-	-	+	-	-	-	-
fig|283B.peg.343	410	TonB-dependent receptor	+	-	-	+	-	-	-	-
fig|283B.peg.926	970	hypothetical protein	+	+	+	-	+	-	-	-
fig|283B.peg.1155	221	Gll1842 protein	+	+	+	-	+	-	-	-
fig|283B.peg.1156	363	Gll1843 protein	+	+	+	-	+	-	-	-
fig|283B.peg.138	41	hypothetical protein	+	+	+	-	+	-	-	-
fig|283B.peg.868	362	Beta-lactamase class C-like and penicillin binding proteins (PBPs) superfamily	+	-	+	-	+	-	-	-
fig|283B.peg.2826	327	hypothetical protein	+	-	+	-	+	-	-	-
fig|283B.peg.4233	128	hypothetical protein	+	-	+	-	+	-	-	-
fig|283B.peg.1444	379	hypothetical protein	+	+	-	-	+	-	-	-
fig|283B.peg.1446	328	hypothetical protein	+	+	-	-	+	-	-	-
fig|283B.peg.1761	39	hypothetical protein	+	+	-	-	+	-	-	-
fig|283B.peg.2073	64	hypothetical protein	+	+	-	-	+	-	-	-
fig|283B.peg.3980	101	hypothetical protein	+	+	-	-	+	-	-	-
fig|283B.peg.4649	193	FIG00774432: hypothetical protein	+	-	-	-	+	-	-	-
fig|283B.peg.4353	65	FIG00898505: hypothetical protein	+	-	-	-	+	-	-	-
fig|283B.peg.4454	167	FIG00938048: hypothetical protein	+	-	-	-	+	-	-	-
fig|283B.peg.335	44	hypothetical protein	+	-	-	-	+	-	-	-
fig|283B.peg.583	487	hypothetical protein	+	-	-	-	+	-	-	-
fig|283B.peg.584	199	hypothetical protein	+	-	-	-	+	-	-	-
fig|283B.peg.585	47	hypothetical protein	+	-	-	-	+	-	-	-
fig|283B.peg.586	103	hypothetical protein	+	-	-	-	+	-	-	-
fig|283B.peg.587	261	hypothetical protein	+	-	-	-	+	-	-	-
fig|283B.peg.1818	124	hypothetical protein	+	-	-	-	+	-	-	-
fig|283B.peg.1819	96	hypothetical protein	+	-	-	-	+	-	-	-
fig|283B.peg.2096	367	hypothetical protein	+	-	-	-	+	-	-	-
fig|283B.peg.2097	228	hypothetical protein	+	-	-	-	+	-	-	-
fig|283B.peg.2827	474	hypothetical protein	+	-	-	-	+	-	-	-
fig|283B.peg.3473	151	hypothetical protein	+	-	-	-	+	-	-	-
fig|283B.peg.3474	53	hypothetical protein	+	-	-	-	+	-	-	-
fig|283B.peg.3475	54	hypothetical protein	+	-	-	-	+	-	-	-
fig|283B.peg.3478	117	hypothetical protein	+	-	-	-	+	-	-	-
fig|283B.peg.3479	211	hypothetical protein	+	-	-	-	+	-	-	-
fig|283B.peg.3490	314	hypothetical protein	+	-	-	-	+	-	-	-
fig|283B.peg.4065	343	hypothetical protein	+	-	-	-	+	-	-	-
fig|283B.peg.4080	140	hypothetical protein	+	-	-	-	+	-	-	-
fig|283B.peg.4519	646	hypothetical protein	+	-	-	-	+	-	-	-
fig|283B.peg.4648	116	hypothetical protein	+	-	-	-	+	-	-	-
fig|283B.peg.4754	39	hypothetical protein	+	-	-	-	+	-	-	-
fig|283B.peg.5005	39	hypothetical protein	+	-	-	-	+	-	-	-
fig|283B.peg.3103	47	[Bacteroides vulgatus PC510]	+	+	+	+	+	-	-	-
fig|283B.peg.4755	113	FIG00417078: hypothetical protein	+	+	+	+	+	-	-	-
fig|283B.peg.4524	92	hypothetical protein	+	+	+	+	+	-	-	-
fig|283B.peg.468	38	hypothetical protein	+	+	+	+	+	-	-	-
fig|283B.peg.1460	595	hypothetical protein	+	+	+	+	+	-	-	-
fig|283B.peg.1659	38	hypothetical protein	+	+	+	+	+	-	-	-
fig|283B.peg.2012	44	hypothetical protein	+	+	+	+	+	-	-	-
fig|283B.peg.2326	162	hypothetical protein	+	+	+	+	+	-	-	-
fig|283B.peg.2354	785	hypothetical protein	+	+	+	+	+	-	-	-
fig|283B.peg.2365	216	hypothetical protein	+	+	+	+	+	-	-	-
fig|283B.peg.4320	218	hypothetical protein	+	+	+	+	+	-	-	-
fig|283B.peg.4756	106	hypothetical protein	+	+	+	+	+	-	-	-
fig|283B.peg.785	322	IS110 family transposase	+	+	+	+	+	-	-	-
fig|283B.peg.4948	44	hypothetical protein	+	-	+	+	+	-	-	-
fig|283B.peg.852	40	hypothetical protein	+	-	+	+	+	-	-	-
fig|283B.peg.2944	61	[Bacteroides vulgatus PC510]	+	+	-	+	+	-	-	-
fig|283B.peg.4759	38	[Bacteroides vulgatus PC510]	+	+	-	+	+	-	-	-
fig|283B.peg.2397	45	Alfa-L-rhamnosidase (EC 3.2.1.40)	+	+	-	+	+	-	-	-
fig|283B.peg.3244	58	FIG00410177: hypothetical protein	+	+	-	+	+	-	-	-
fig|283B.peg.339	114	hypothetical protein	+	+	-	+	+	-	-	-
fig|283B.peg.1428	267	hypothetical protein	+	+	-	+	+	-	-	-
fig|283B.peg.1429	79	hypothetical protein	+	+	-	+	+	-	-	-
fig|283B.peg.1433	81	hypothetical protein	+	+	-	+	+	-	-	-
fig|283B.peg.1814	140	hypothetical protein	+	+	-	+	+	-	-	-
fig|283B.peg.1910	360	hypothetical protein	+	+	-	+	+	-	-	-
fig|283B.peg.2960	38	hypothetical protein	+	+	-	+	+	-	-	-
fig|283B.peg.3983	44	hypothetical protein	+	+	-	+	+	-	-	-
fig|283B.peg.4388	288	hypothetical protein	+	+	-	+	+	-	-	-
fig|283B.peg.4389	309	hypothetical protein	+	+	-	+	+	-	-	-
fig|283B.peg.4392	38	hypothetical protein	+	+	-	+	+	-	-	-
fig|283B.peg.4393	364	hypothetical protein	+	+	-	+	+	-	-	-
fig|283B.peg.1430	307	oxidoreductase of aldo/keto reductase family, subgroup 1	+	+	-	+	+	-	-	-
fig|283B.peg.1425	78	putative acyl carrier protein	+	+	-	+	+	-	-	-
fig|283B.peg.382	513	putative flippase	+	+	-	+	+	-	-	-
fig|283B.peg.1431	509	putative flippase	+	+	-	+	+	-	-	-
fig|283B.peg.2859	37	hypothetical protein	+	-	-	+	+	-	-	-
fig|283B.peg.4410	62	hypothetical protein	+	-	-	+	+	-	-	-
fig|283B.peg.4704	40	hypothetical protein	+	-	-	+	+	-	-	-
fig|283B.peg.5002	46	Thiol-activated cytolysin	+	+	+	-	-	+	-	-
fig|283B.peg.1102	442	FIG00402888: hypothetical protein	+	+	-	-	-	+	-	-
fig|283B.peg.1012	219	FIG00407637: hypothetical protein	+	+	-	-	-	+	-	-
fig|283B.peg.1088	247	FIG00409864: hypothetical protein	+	+	-	-	-	+	-	-
fig|283B.peg.1105	563	FIG00411473: hypothetical protein	+	+	-	-	-	+	-	-
fig|283B.peg.1080	74	FIG00411857: hypothetical protein	+	+	-	-	-	+	-	-
fig|283B.peg.1010	115	FIG00413379: hypothetical protein	+	+	-	-	-	+	-	-
fig|283B.peg.1123	206	FIG00413839: hypothetical protein	+	+	-	-	-	+	-	-
fig|283B.peg.4508	181	HNH homing endonuclease # Phage intron	+	+	-	-	-	+	-	-
fig|283B.peg.1004	162	hypothetical protein	+	+	-	-	-	+	-	-
fig|283B.peg.1005	68	hypothetical protein	+	+	-	-	-	+	-	-
fig|283B.peg.1007	177	hypothetical protein	+	+	-	-	-	+	-	-
fig|283B.peg.1008	219	hypothetical protein	+	+	-	-	-	+	-	-
fig|283B.peg.1009	146	hypothetical protein	+	+	-	-	-	+	-	-
fig|283B.peg.1011	103	hypothetical protein	+	+	-	-	-	+	-	-
fig|283B.peg.1013	114	hypothetical protein	+	+	-	-	-	+	-	-
fig|283B.peg.1014	119	hypothetical protein	+	+	-	-	-	+	-	-
fig|283B.peg.1015	101	hypothetical protein	+	+	-	-	-	+	-	-
fig|283B.peg.1016	75	hypothetical protein	+	+	-	-	-	+	-	-
fig|283B.peg.1017	156	hypothetical protein	+	+	-	-	-	+	-	-
fig|283B.peg.1018	152	hypothetical protein	+	+	-	-	-	+	-	-
fig|283B.peg.1019	235	hypothetical protein	+	+	-	-	-	+	-	-
fig|283B.peg.1041	70	hypothetical protein	+	+	-	-	-	+	-	-
fig|283B.peg.1042	105	hypothetical protein	+	+	-	-	-	+	-	-
fig|283B.peg.1043	74	hypothetical protein	+	+	-	-	-	+	-	-
fig|283B.peg.1044	88	hypothetical protein	+	+	-	-	-	+	-	-
fig|283B.peg.1049	173	hypothetical protein	+	+	-	-	-	+	-	-
fig|283B.peg.1058	209	hypothetical protein	+	+	-	-	-	+	-	-
fig|283B.peg.1059	219	hypothetical protein	+	+	-	-	-	+	-	-
fig|283B.peg.1070	84	hypothetical protein	+	+	-	-	-	+	-	-
fig|283B.peg.1071	132	hypothetical protein	+	+	-	-	-	+	-	-
fig|283B.peg.1072	59	hypothetical protein	+	+	-	-	-	+	-	-
fig|283B.peg.1076	41	hypothetical protein	+	+	-	-	-	+	-	-
fig|283B.peg.1077	49	hypothetical protein	+	+	-	-	-	+	-	-
fig|283B.peg.1078	260	hypothetical protein	+	+	-	-	-	+	-	-
fig|283B.peg.1079	153	hypothetical protein	+	+	-	-	-	+	-	-
fig|283B.peg.1082	381	hypothetical protein	+	+	-	-	-	+	-	-
fig|283B.peg.1086	287	hypothetical protein	+	+	-	-	-	+	-	-
fig|283B.peg.1087	195	hypothetical protein	+	+	-	-	-	+	-	-
fig|283B.peg.1091	112	hypothetical protein	+	+	-	-	-	+	-	-
fig|283B.peg.1093	152	hypothetical protein	+	+	-	-	-	+	-	-
fig|283B.peg.1094	164	hypothetical protein	+	+	-	-	-	+	-	-
fig|283B.peg.1096	260	hypothetical protein	+	+	-	-	-	+	-	-
fig|283B.peg.1097	375	hypothetical protein	+	+	-	-	-	+	-	-
fig|283B.peg.1098	119	hypothetical protein	+	+	-	-	-	+	-	-
fig|283B.peg.1099	63	hypothetical protein	+	+	-	-	-	+	-	-
fig|283B.peg.1100	1281	hypothetical protein	+	+	-	-	-	+	-	-
fig|283B.peg.1101	326	hypothetical protein	+	+	-	-	-	+	-	-
fig|283B.peg.1106	757	hypothetical protein	+	+	-	-	-	+	-	-
fig|283B.peg.1107	437	hypothetical protein	+	+	-	-	-	+	-	-
fig|283B.peg.1108	1589	hypothetical protein	+	+	-	-	-	+	-	-
fig|283B.peg.1109	98	hypothetical protein	+	+	-	-	-	+	-	-
fig|283B.peg.1110	109	hypothetical protein	+	+	-	-	-	+	-	-
fig|283B.peg.1111	227	hypothetical protein	+	+	-	-	-	+	-	-
fig|283B.peg.1112	310	hypothetical protein	+	+	-	-	-	+	-	-
fig|283B.peg.1113	298	hypothetical protein	+	+	-	-	-	+	-	-
fig|283B.peg.1114	189	hypothetical protein	+	+	-	-	-	+	-	-
fig|283B.peg.1115	861	hypothetical protein	+	+	-	-	-	+	-	-
fig|283B.peg.1119	356	hypothetical protein	+	+	-	-	-	+	-	-
fig|283B.peg.1120	775	hypothetical protein	+	+	-	-	-	+	-	-
fig|283B.peg.1121	162	hypothetical protein	+	+	-	-	-	+	-	-
fig|283B.peg.1124	451	hypothetical protein	+	+	-	-	-	+	-	-
fig|283B.peg.2261	580	hypothetical protein	+	+	-	-	-	+	-	-
fig|283B.peg.3977	145	hypothetical protein	+	+	-	-	-	+	-	-
fig|283B.peg.4356	262	hypothetical protein	+	+	-	-	-	+	-	-
fig|283B.peg.4505	347	hypothetical protein	+	+	-	-	-	+	-	-
fig|283B.peg.4510	256	hypothetical protein	+	+	-	-	-	+	-	-
fig|283B.peg.4511	120	hypothetical protein	+	+	-	-	-	+	-	-
fig|283B.peg.4512	53	hypothetical protein	+	+	-	-	-	+	-	-
fig|283B.peg.1073	242	possible heat shock protein DnaJ	+	+	-	-	-	+	-	-
fig|283B.peg.1057	422	Retron-type RNA-directed DNA polymerase (EC 2.7.7.49)	+	+	-	-	-	+	-	-
fig|283B.peg.4535	130	Ser/Thr protein phosphatase family protein	+	+	-	-	-	+	-	-
fig|283B.peg.1116	194	putative hydrolase	+	-	-	-	-	+	-	-
fig|283B.peg.1036	253	hypothetical protein	+	-	-	-	-	+	-	-
fig|283B.peg.1075	42	hypothetical protein	+	-	-	-	-	+	-	-
fig|283B.peg.1168	52	hypothetical protein	+	-	-	-	-	+	-	-
fig|283B.peg.1686	66	hypothetical protein	+	-	-	-	-	+	-	-
fig|283B.peg.2245	253	hypothetical protein	+	-	-	-	-	+	-	-
fig|283B.peg.4513	100	hypothetical protein	+	-	-	-	-	+	-	-
fig|283B.peg.1069	107	hypothetical protein	+	+	+	+	-	+	-	-
fig|283B.peg.4075	56	hypothetical protein	+	+	+	+	-	+	-	-
fig|283B.peg.4076	117	hypothetical protein	+	+	+	+	-	+	-	-
fig|283B.peg.4077	128	hypothetical protein	+	+	+	+	-	+	-	-
fig|283B.peg.4079	207	hypothetical protein	+	+	+	+	-	+	-	-
fig|283B.peg.4566	129	hypothetical protein	+	+	+	+	-	+	-	-
fig|283B.peg.4589	41	hypothetical protein	+	-	+	+	-	+	-	-
fig|283B.peg.4290	41	hypothetical protein	+	-	+	+	-	+	-	-
fig|283B.peg.1090	350	FIG00412134: hypothetical protein	+	+	-	+	-	+	-	-
fig|283B.peg.1104	297	FIG00414479: hypothetical protein	+	+	-	+	-	+	-	-
fig|283B.peg.1032	196	hypothetical protein	+	+	-	+	-	+	-	-
fig|283B.peg.1040	335	hypothetical protein	+	+	-	+	-	+	-	-
fig|283B.peg.1045	314	hypothetical protein	+	+	-	+	-	+	-	-
fig|283B.peg.1047	303	hypothetical protein	+	+	-	+	-	+	-	-
fig|283B.peg.1048	195	hypothetical protein	+	+	-	+	-	+	-	-
fig|283B.peg.1085	441	hypothetical protein	+	+	-	+	-	+	-	-
fig|283B.peg.1092	451	hypothetical protein	+	+	-	+	-	+	-	-
fig|283B.peg.1103	590	hypothetical protein	+	+	-	+	-	+	-	-
fig|283B.peg.4219	43	hypothetical protein	+	+	-	+	-	+	-	-
fig|283B.peg.5021	24	hypothetical protein	+	+	-	+	-	+	-	-
fig|283B.peg.1095	256	Ser/Thr protein phosphatase family protein	+	+	-	+	-	+	-	-
fig|283B.peg.4357	254	Ser/Thr protein phosphatase family protein	+	+	-	+	-	+	-	-
fig|283B.peg.4536	120	Ser/Thr protein phosphatase family protein	+	+	-	+	-	+	-	-
fig|283B.peg.3282	360	Glycosyltransferase	+	-	-	+	-	+	-	-
fig|283B.peg.3283	371	Glycosyltransferase	+	-	-	+	-	+	-	-
fig|283B.peg.1179	96	hypothetical protein	+	-	-	+	-	+	-	-
fig|283B.peg.1183	197	hypothetical protein	+	-	-	+	-	+	-	-
fig|283B.peg.1184	402	hypothetical protein	+	-	-	+	-	+	-	-
fig|283B.peg.1850	39	hypothetical protein	+	-	-	+	-	+	-	-
fig|283B.peg.3287	350	hypothetical protein	+	-	-	+	-	+	-	-
fig|283B.peg.1450	377	Alpha-D-GlcNAc alpha-1,2-L-rhamnosyltransferase (EC 2.4.1.-)	+	+	+	-	+	+	-	-
fig|283B.peg.1282	41	UPF0332 protein MJ0605	+	+	+	-	+	+	-	-
fig|283B.peg.4990	38	Conjugative transposon protein TraG	+	+	-	-	+	+	-	-
fig|283B.peg.1447	304	FIG00898277: hypothetical protein	+	+	-	-	+	+	-	-
fig|283B.peg.3286	303	hypothetical protein	+	+	-	-	+	+	-	-
fig|283B.peg.3483	92	hypothetical protein	+	-	-	-	+	+	-	-
fig|283B.peg.198	87	hypothetical protein	+	+	+	+	+	+	-	-
fig|283B.peg.4441	71	hypothetical protein	+	+	+	+	+	+	-	-
fig|283B.peg.4654	51	hypothetical protein	+	+	+	+	+	+	-	-
fig|283B.peg.4008	107	Transcriptional regulator, Xre family	+	+	+	+	+	+	-	-
fig|283B.peg.556	146	hypothetical protein	+	+	-	+	+	+	-	-
fig|283B.peg.3434	48	hypothetical protein	+	+	-	+	+	+	-	-
fig|283B.peg.2601	297	hypothetical protein	+	+	+	-	-	-	+	-
fig|283B.peg.2942	63	hypothetical protein	+	+	+	-	-	-	+	-
fig|283B.peg.4879	55	hypothetical protein	+	+	+	-	-	-	+	-
fig|283B.peg.4880	68	hypothetical protein	+	+	+	-	-	-	+	-
fig|283B.peg.1741	94	putative helicase	+	-	+	-	-	-	+	-
fig|283B.peg.2389	36	hypothetical protein	+	-	+	-	-	-	+	-
fig|283B.peg.4232	67	hypothetical protein	+	-	+	-	-	-	+	-
fig|283B.peg.910	62	hypothetical protein	+	+	-	-	-	-	+	-
fig|283B.peg.911	57	hypothetical protein	+	+	-	-	-	-	+	-
fig|283B.peg.2835	343	hypothetical protein	+	+	-	-	-	-	+	-
fig|283B.peg.3924	77	Conjugative transposon protein TraL	+	-	-	-	-	-	+	-
fig|283B.peg.1023	86	hypothetical protein	+	-	-	-	-	-	+	-
fig|283B.peg.2837	88	hypothetical protein	+	-	-	-	-	-	+	-
fig|283B.peg.3931	154	hypothetical protein	+	-	-	-	-	-	+	-
fig|283B.peg.3930	304	Protease HtpX homolog	+	-	-	-	-	-	+	-
fig|283B.peg.1871	385	Capsular polysaccharide synthesis enzyme Cap5F	+	+	+	+	-	-	+	-
fig|283B.peg.1899	125	conserved hypothetical protein	+	+	+	+	-	-	+	-
fig|283B.peg.1873	390	Glycosyltransferase	+	+	+	+	-	-	+	-
fig|283B.peg.1868	394	hypothetical protein	+	+	+	+	-	-	+	-
fig|283B.peg.1874	401	hypothetical protein	+	+	+	+	-	-	+	-
fig|283B.peg.1900	93	hypothetical protein	+	+	+	+	-	-	+	-
fig|283B.peg.1901	368	hypothetical protein	+	+	+	+	-	-	+	-
fig|283B.peg.1904	38	hypothetical protein	+	+	+	+	-	-	+	-
fig|283B.peg.1903	433	Predicted ATPase (AAA+ superfamily)	+	+	+	+	-	-	+	-
fig|283B.peg.1870	133	Tryptophan synthase (indole-salvaging) (EC 4.2.1.122)	+	+	+	+	-	-	+	-
fig|283B.peg.1902	952	Type III restriction enzyme, res subunit:DEAD/DEAH box helicase, N- terminal	+	+	+	+	-	-	+	-
fig|283B.peg.522	46	hypothetical protein	+	-	+	+	-	-	+	-
fig|283B.peg.1842	62	hypothetical protein	+	-	+	+	-	-	+	-
fig|283B.peg.1843	337	hypothetical protein	+	-	+	+	-	-	+	-
fig|283B.peg.1844	380	hypothetical protein	+	-	+	+	-	-	+	-
fig|283B.peg.1907	153	hypothetical protein	+	-	+	+	-	-	+	-
fig|283B.peg.1908	197	hypothetical protein	+	-	+	+	-	-	+	-
fig|283B.peg.4603	39	hypothetical protein	+	-	+	+	-	-	+	-
fig|283B.peg.4991	56	hypothetical protein	+	-	+	+	-	-	+	-
fig|283B.peg.4992	456	hypothetical protein	+	-	+	+	-	-	+	-
fig|283B.peg.5018	369	Transposase	+	-	+	+	-	-	+	-
fig|283B.peg.1834	100	Conjugative transposon protein TraL	+	+	-	+	-	-	+	-
fig|283B.peg.3938	52	hypothetical protein	+	+	-	+	-	-	+	-
fig|283B.peg.1190	73	hypothetical protein	+	-	-	+	-	-	+	-
fig|283B.peg.1191	69	hypothetical protein	+	-	-	+	-	-	+	-
fig|283B.peg.4528	293	hypothetical protein	+	-	-	+	-	-	+	-
fig|283B.peg.4425	117	hypothetical protein	+	+	+	-	+	-	+	-
fig|283B.peg.4266	137	conserved hypothetical protein	+	-	+	-	+	-	+	-
fig|283B.peg.1148	249	Huntingtin interacting protein E-like protein	+	-	+	-	+	-	+	-
fig|283B.peg.1909	48	hypothetical protein	+	-	+	-	+	-	+	-
fig|283B.peg.4249	70	hypothetical protein	+	-	+	-	+	-	+	-
fig|283B.peg.4262	112	hypothetical protein	+	-	+	-	+	-	+	-
fig|283B.peg.866	76	FIG00404839: hypothetical protein	+	-	-	-	+	-	+	-
fig|283B.peg.3182	75	hypothetical protein	+	-	-	-	+	-	+	-
fig|283B.peg.3472	57	hypothetical protein	+	-	-	-	+	-	+	-
fig|283B.peg.3948	52	hypothetical protein	+	-	-	-	+	-	+	-
fig|283B.peg.3955	60	hypothetical protein	+	-	-	-	+	-	+	-
fig|283B.peg.3956	56	hypothetical protein	+	-	-	-	+	-	+	-
fig|283B.peg.3957	40	hypothetical protein	+	-	-	-	+	-	+	-
fig|283B.peg.3959	51	hypothetical protein	+	-	-	-	+	-	+	-
fig|283B.peg.3485	85	YefM protein (antitoxin to YoeB)	+	-	-	-	+	-	+	-
fig|283B.peg.118	263	hypothetical protein	+	+	+	+	+	-	+	-
fig|283B.peg.4261	207	mobilization protein A	+	+	+	+	+	-	+	-
fig|283B.peg.871	99	COG5434 Endopygalactorunase	+	-	+	+	+	-	+	-
fig|283B.peg.4268	176	conserved hypothetical protein	+	-	+	+	+	-	+	-
fig|283B.peg.4257	101	hypothetical protein	+	-	+	+	+	-	+	-
fig|283B.peg.4265	52	hypothetical protein	+	-	+	+	+	-	+	-
fig|283B.peg.4432	72	hypothetical protein	+	-	+	+	+	-	+	-
fig|283B.peg.4264	229	zinc metalloproteinase Mpr protein	+	-	+	+	+	-	+	-
fig|283B.peg.4867	242	FIG01057005: hypothetical protein	+	+	-	+	+	-	+	-
fig|283B.peg.381	416	Related to F420H2-dehydrogenase, beta subunit	+	+	-	+	+	-	+	-
fig|283B.peg.1642	373	Related to F420H2-dehydrogenase, beta subunit	+	+	-	+	+	-	+	-
fig|283B.peg.1530	63	hypothetical protein	+	+	+	-	-	+	+	-
fig|283B.peg.3094	45	hypothetical protein	+	+	+	-	-	+	+	-
fig|283B.peg.2032	112	Related to 5' to 3' DNA helicase	+	+	+	-	-	+	+	-
fig|283B.peg.2243	360	Type I restriction-modification system, specificity subunit S	+	+	+	-	-	+	+	-
fig|283B.peg.2252	457	Type I restriction-modification system, specificity subunit S	+	+	+	-	-	+	+	-
fig|283B.peg.2256	484	Type I restriction-modification system, specificity subunit S	+	+	+	-	-	+	+	-
fig|283B.peg.3125	105	Thiol-activated cytolysin	+	-	+	-	-	+	+	-
fig|283B.peg.3289	74	hypothetical protein	+	-	+	-	-	+	+	-
fig|283B.peg.1787	287	Probable protease	+	-	+	-	-	+	+	-
fig|283B.peg.4579	97	CRISPR-associated protein Cas2	+	+	-	-	-	+	+	-
fig|283B.peg.690	56	hypothetical protein	+	-	-	-	-	+	+	-
fig|283B.peg.691	157	hypothetical protein	+	-	-	-	-	+	+	-
fig|283B.peg.698	69	hypothetical protein	+	-	-	-	-	+	+	-
fig|283B.peg.928	47	hypothetical protein	+	-	-	-	-	+	+	-
fig|283B.peg.3126	287	Thiol-activated cytolysin	+	+	+	+	-	+	+	-
fig|283B.peg.4486	218	Thiol-activated cytolysin	+	+	+	+	-	+	+	-
fig|283B.peg.1528	56	hypothetical protein	+	+	+	+	-	+	+	-
fig|283B.peg.2911	49	hypothetical protein	+	+	+	+	-	+	+	-
fig|283B.peg.2616	41	hypothetical protein	+	-	+	+	-	+	+	-
fig|283B.peg.3127	191	hypothetical protein	+	-	+	+	-	+	+	-
fig|283B.peg.3496	205	hypothetical protein	+	-	+	+	-	+	+	-
fig|283B.peg.4586	742	CRISPR-associated helicase Cas3	+	+	-	+	-	+	+	-
fig|283B.peg.4580	341	CRISPR-associated protein Cas1	+	+	-	+	-	+	+	-
fig|283B.peg.4584	227	CRISPR-associated protein Cas5	+	+	-	+	-	+	+	-
fig|283B.peg.4583	572	CRISPR-associated protein, Csd1 family	+	+	-	+	-	+	+	-
fig|283B.peg.4582	295	CRISPR-associated protein, Csd2/Csh2 family	+	+	-	+	-	+	+	-
fig|283B.peg.4581	222	CRISPR-associated RecB family exonuclease Cas4	+	+	-	+	-	+	+	-
fig|283B.peg.4506	584	DNA polymerase III alpha subunit (EC 2.7.7.7)	+	+	-	+	-	+	+	-
fig|283B.peg.2836	500	hypothetical protein	+	+	-	+	-	+	+	-
fig|283B.peg.4585	287	hypothetical protein	+	+	-	+	-	+	+	-
fig|283B.peg.2525	138	FIG00408760: hypothetical protein	+	-	-	+	-	+	+	-
fig|283B.peg.4679	40	hypothetical protein	+	-	-	+	-	+	+	-
fig|283B.peg.1188	515	O-antigen flippase Wzx	+	-	-	+	-	+	+	-
fig|283B.peg.3288	377	Alpha-D-GlcNAc alpha-1,2-L-rhamnosyltransferase (EC 2.4.1.-)	+	+	+	-	+	+	+	-
fig|283B.peg.1347	330	Cell surface glycan-binding lipoprotein, utilization system for glycans and polysaccharides (PUL), SusD family	+	+	+	-	+	+	+	-
fig|283B.peg.1281	40	hypothetical protein	+	+	+	-	+	+	+	-
fig|283B.peg.872	538	N-acetylgalactosamine-6-sulfatase	+	-	+	-	+	+	+	-
fig|283B.peg.380	392	hypothetical protein	+	+	-	-	+	+	+	-
fig|283B.peg.1641	372	hypothetical protein	+	+	-	-	+	+	+	-
fig|283B.peg.4629	39	hypothetical protein	+	+	-	-	+	+	+	-
fig|283B.peg.1442	368	Polysaccharide pyruvyl transferase	+	+	-	-	+	+	+	-
fig|283B.peg.3285	388	Polysaccharide pyruvyl transferase	+	+	-	-	+	+	+	-
fig|283B.peg.4671	289	UDP-N-acetylglucosamine kinase (EC 2.7.1.176), Zeta toxin	+	+	+	+	+	+	+	-
fig|283B.peg.2479	298	Putative glycosyltransferase	+	+	+	+	+	+	+	-
fig|283B.peg.4918	292	Putative glycosyltransferase	+	+	+	+	+	+	+	-
fig|283B.peg.4657	75	putative phage related transcriptional regulator	+	+	+	+	+	+	+	-
fig|283B.peg.4442	386	putative replication protein	+	+	+	+	+	+	+	-
fig|283B.peg.4908	202	hypothetical protein	+	+	+	+	+	+	+	-
fig|283B.peg.4977	139	DNA primase (EC 2.7.7.-)	+	+	+	+	+	+	+	-
fig|283B.peg.4664	279	DNA topoisomerase III domain	+	+	+	+	+	+	+	-
fig|283B.peg.784	374	Endo-1,4-beta-xylanase (EC 3.2.1.8)	+	+	+	+	+	+	+	-
fig|283B.peg.4672	87	Epsilon antitoxin to Zeta toxin	+	+	+	+	+	+	+	-
fig|283B.peg.4659	75	FIG00403912: hypothetical protein	+	+	+	+	+	+	+	-
fig|283B.peg.3694	271	Glycerophosphoryl diester phosphodiesterase (EC 3.1.4.46)	+	+	+	+	+	+	+	-
fig|283B.peg.1349	428	Glycoprotein gp2	+	+	+	+	+	+	+	-
fig|283B.peg.557	85	hypothetical protein	+	+	+	+	+	+	+	-
fig|283B.peg.3433	165	hypothetical protein	+	+	+	+	+	+	+	-
fig|283B.peg.3597	50	hypothetical protein	+	+	+	+	+	+	+	-
fig|283B.peg.4267	160	hypothetical protein	+	+	+	+	+	+	+	-
fig|283B.peg.4413	145	hypothetical protein	+	+	+	+	+	+	+	-
fig|283B.peg.4418	225	hypothetical protein	+	+	+	+	+	+	+	-
fig|283B.peg.4419	219	hypothetical protein	+	+	+	+	+	+	+	-
fig|283B.peg.4426	259	hypothetical protein	+	+	+	+	+	+	+	-
fig|283B.peg.4431	84	hypothetical protein	+	+	+	+	+	+	+	-
fig|283B.peg.4439	104	hypothetical protein	+	+	+	+	+	+	+	-
fig|283B.peg.4440	161	hypothetical protein	+	+	+	+	+	+	+	-
fig|283B.peg.4561	138	hypothetical protein	+	+	+	+	+	+	+	-
fig|283B.peg.4660	148	hypothetical protein	+	+	+	+	+	+	+	-
fig|283B.peg.4661	89	hypothetical protein	+	+	+	+	+	+	+	-
fig|283B.peg.4663	118	hypothetical protein	+	+	+	+	+	+	+	-
fig|283B.peg.4665	236	hypothetical protein	+	+	+	+	+	+	+	-
fig|283B.peg.4674	150	hypothetical protein	+	+	+	+	+	+	+	-
fig|283B.peg.4675	90	hypothetical protein	+	+	+	+	+	+	+	-
fig|283B.peg.4803	536	hypothetical protein	+	+	+	+	+	+	+	-
fig|283B.peg.4414	114	Integral membrane protein	+	+	+	+	+	+	+	-
fig|283B.peg.4422	144	Integral membrane protein	+	+	+	+	+	+	+	-
fig|283B.peg.1731	505	Polysaccharidase	+	+	+	+	+	+	+	-
fig|283B.peg.3542	70	rhamnogalacturonan acetylesterase	+	+	+	+	+	+	+	-
fig|283B.peg.470	909	Streptococcal hemagglutinin protein	+	+	+	+	+	+	+	-
fig|283B.peg.786	489	sugar (Glycoside-Pentoside-Hexuronide) transporter	+	+	+	+	+	+	+	-
fig|283B.peg.2311	682	Xylan alpha-1,2-glucuronosidase (EC 3.2.1.131)	+	+	+	+	+	+	+	-
fig|283B.peg.874	479	COG5434 Endopygalactorunase	+	-	+	+	+	+	+	-
fig|283B.peg.867	879	hypothetical protein	+	-	+	+	+	+	+	-
fig|283B.peg.1288	913	hypothetical protein	+	-	+	+	+	+	+	-
fig|283B.peg.1289	538	hypothetical protein	+	-	+	+	+	+	+	-
fig|283B.peg.1633	409	hypothetical protein	+	-	+	+	+	+	+	-
fig|283B.peg.4263	347	hypothetical protein	+	-	+	+	+	+	+	-
fig|283B.peg.3787	39	Peptidyl-tRNA hydrolase (EC 3.1.1.29)	+	-	+	+	+	+	+	-
fig|283B.peg.1439	348	hypothetical protein	+	+	-	+	+	+	+	-
fig|283B.peg.1440	51	hypothetical protein	+	+	-	+	+	+	+	-
fig|283B.peg.1441	46	hypothetical protein	+	+	-	+	+	+	+	-
fig|283B.peg.2619	46	hypothetical protein	+	+	-	+	+	+	+	-
fig|283B.peg.4445	88	hypothetical protein	+	+	-	+	+	+	+	-
fig|283B.peg.4902	176	hypothetical protein	+	+	-	+	+	+	+	-
fig|283B.peg.4903	64	hypothetical protein	+	+	-	+	+	+	+	-
fig|283B.peg.651	82	hypothetical protein	+	+	+	-	-	-	-	+
fig|283B.peg.652	35	hypothetical protein	+	+	+	-	-	-	-	+
fig|283B.peg.4064	36	hypothetical protein	+	+	+	-	-	-	-	+
fig|283B.peg.834	72	hypothetical protein	+	-	+	-	-	-	-	+
fig|283B.peg.4070	42	hypothetical protein	+	-	+	-	-	-	-	+
fig|283B.peg.4083	75	hypothetical protein	+	-	+	-	-	-	-	+
fig|283B.peg.4915	53	hypothetical protein	+	+	-	-	-	-	-	+
fig|283B.peg.4006	201	hypothetical protein	+	+	-	-	-	-	-	+
fig|283B.peg.4011	212	hypothetical protein	+	+	-	-	-	-	-	+
fig|283B.peg.4012	150	hypothetical protein	+	+	-	-	-	-	-	+
fig|283B.peg.4123	71	hypothetical protein	+	+	-	-	-	-	-	+
fig|283B.peg.4142	190	hypothetical protein	+	+	-	-	-	-	-	+
fig|283B.peg.4149	457	hypothetical protein	+	+	-	-	-	-	-	+
fig|283B.peg.4150	229	hypothetical protein	+	+	-	-	-	-	-	+
fig|283B.peg.4883	52	hypothetical protein	+	+	-	-	-	-	-	+
fig|283B.peg.2773	335	phosphate-selective porin O and P	+	+	-	-	-	-	-	+
fig|283B.peg.2891	61	bacteriocin-type signal sequence	+	-	-	-	-	-	-	+
fig|283B.peg.2892	62	conserved domain protein	+	-	-	-	-	-	-	+
fig|283B.peg.2893	62	conserved domain protein	+	-	-	-	-	-	-	+
fig|283B.peg.3994	126	Excisionase	+	-	-	-	-	-	-	+
fig|283B.peg.2898	381	HlyD family secretion protein	+	-	-	-	-	-	-	+
fig|283B.peg.4124	92	hypothetical protein	+	-	-	-	-	-	-	+
fig|283B.peg.341	71	hypothetical protein	+	-	-	-	-	-	-	+
fig|283B.peg.1774	84	hypothetical protein	+	-	-	-	-	-	-	+
fig|283B.peg.1779	87	hypothetical protein	+	-	-	-	-	-	-	+
fig|283B.peg.2543	60	hypothetical protein	+	-	-	-	-	-	-	+
fig|283B.peg.2544	244	hypothetical protein	+	-	-	-	-	-	-	+
fig|283B.peg.2829	763	hypothetical protein	+	-	-	-	-	-	-	+
fig|283B.peg.2890	434	hypothetical protein	+	-	-	-	-	-	-	+
fig|283B.peg.2896	79	hypothetical protein	+	-	-	-	-	-	-	+
fig|283B.peg.2984	41	hypothetical protein	+	-	-	-	-	-	-	+
fig|283B.peg.4001	748	hypothetical protein	+	-	-	-	-	-	-	+
fig|283B.peg.4067	230	hypothetical protein	+	-	-	-	-	-	-	+
fig|283B.peg.4436	88	hypothetical protein	+	-	-	-	-	-	-	+
fig|283B.peg.2830	740	similar to GTPase subunit of restriction endonuclease	+	-	-	-	-	-	-	+
fig|283B.peg.4002	602	similar to GTPase subunit of restriction endonuclease	+	-	-	-	-	-	-	+
fig|283B.peg.2776	153	Cytochrome c biogenesis protein	+	+	+	+	-	-	-	+
fig|283B.peg.4351	113	DNA primase, TraP-type	+	+	+	+	-	-	-	+
fig|283B.peg.1801	90	FIG00411700: hypothetical protein	+	+	+	+	-	-	-	+
fig|283B.peg.4163	90	FIG00411700: hypothetical protein	+	+	+	+	-	-	-	+
fig|283B.peg.4162	44	FIG00413962: hypothetical protein	+	+	+	+	-	-	-	+
fig|283B.peg.2211	40	hypothetical protein	+	+	+	+	-	-	-	+
fig|283B.peg.8	58	hypothetical protein	+	+	+	+	-	-	-	+
fig|283B.peg.2272	289	hypothetical protein	+	+	+	+	-	-	-	+
fig|283B.peg.2317	123	hypothetical protein	+	+	+	+	-	-	-	+
fig|283B.peg.2318	44	hypothetical protein	+	+	+	+	-	-	-	+
fig|283B.peg.3138	70	hypothetical protein	+	+	+	+	-	-	-	+
fig|283B.peg.3141	42	hypothetical protein	+	+	+	+	-	-	-	+
fig|283B.peg.3888	40	hypothetical protein	+	+	+	+	-	-	-	+
fig|283B.peg.4160	78	hypothetical protein	+	+	+	+	-	-	-	+
fig|283B.peg.4471	145	hypothetical protein	+	+	+	+	-	-	-	+
fig|283B.peg.4472	206	hypothetical protein	+	+	+	+	-	-	-	+
fig|283B.peg.4473	133	hypothetical protein	+	+	+	+	-	-	-	+
fig|283B.peg.4478	76	hypothetical protein	+	+	+	+	-	-	-	+
fig|283B.peg.4708	249	hypothetical protein	+	+	+	+	-	-	-	+
fig|283B.peg.4709	232	hypothetical protein	+	+	+	+	-	-	-	+
fig|283B.peg.4710	219	hypothetical protein	+	+	+	+	-	-	-	+
fig|283B.peg.4713	163	hypothetical protein	+	+	+	+	-	-	-	+
fig|283B.peg.4784	49	hypothetical protein	+	+	+	+	-	-	-	+
fig|283B.peg.4718	231	Membrane protein	+	+	+	+	-	-	-	+
fig|283B.peg.1617	69	hypothetical protein	+	-	+	+	-	-	-	+
fig|283B.peg.4886	143	hypothetical protein	+	-	+	+	-	-	-	+
fig|283B.peg.2768	765	Glutathione biosynthesis bifunctional protein gshF (EC 6.3.2.2)(EC 6.3.2.3)	+	+	-	+	-	-	-	+
fig|283B.peg.3215	45	FIG00414627: hypothetical protein	+	+	-	+	-	-	-	+
fig|283B.peg.2043	65	hypothetical protein	+	+	-	+	-	-	-	+
fig|283B.peg.2386	39	hypothetical protein	+	+	-	+	-	-	-	+
fig|283B.peg.4158	41	hypothetical protein	+	+	-	+	-	-	-	+
fig|283B.peg.4164	66	hypothetical protein	+	+	-	+	-	-	-	+
fig|283B.peg.4366	44	hypothetical protein	+	+	-	+	-	-	-	+
fig|283B.peg.4480	71	hypothetical protein	+	+	-	+	-	-	-	+
fig|283B.peg.4721	156	hypothetical protein	+	+	-	+	-	-	-	+
fig|283B.peg.2774	323	Uncharacterized membrane protein, YraQ family	+	+	-	+	-	-	-	+
fig|283B.peg.49	119	hypothetical protein	+	-	-	+	-	-	-	+
fig|283B.peg.2480	486	hypothetical protein	+	-	-	+	-	-	-	+
fig|283B.peg.446	334	Putative phosphohydrolase, Icc family	+	+	+	-	+	-	-	+
fig|283B.peg.4139	104	FIG00405310: hypothetical protein	+	+	+	-	+	-	-	+
fig|283B.peg.105	39	hypothetical protein	+	+	+	-	+	-	-	+
fig|283B.peg.443	230	hypothetical protein	+	+	+	-	+	-	-	+
fig|283B.peg.1577	39	hypothetical protein	+	+	+	-	+	-	-	+
fig|283B.peg.1773	74	hypothetical protein	+	+	+	-	+	-	-	+
fig|283B.peg.2214	193	hypothetical protein	+	+	+	-	+	-	-	+
fig|283B.peg.3095	56	hypothetical protein	+	+	+	-	+	-	-	+
fig|283B.peg.3155	47	hypothetical protein	+	+	+	-	+	-	-	+
fig|283B.peg.3486	340	hypothetical protein	+	+	+	-	+	-	-	+
fig|283B.peg.4068	339	hypothetical protein	+	+	+	-	+	-	-	+
fig|283B.peg.4122	73	hypothetical protein	+	+	+	-	+	-	-	+
fig|283B.peg.1716	47	FIG00408416: hypothetical protein	+	-	+	-	+	-	-	+
fig|283B.peg.2745	106	Conjugative transposon protein TraL	+	+	-	-	+	-	-	+
fig|283B.peg.4141	41	FIG00405310: hypothetical protein	+	+	-	-	+	-	-	+
fig|283B.peg.4140	94	FIG00415866: hypothetical protein	+	+	-	-	+	-	-	+
fig|283B.peg.201	66	hypothetical protein	+	+	-	-	+	-	-	+
fig|283B.peg.1628	39	hypothetical protein	+	+	-	-	+	-	-	+
fig|283B.peg.2750	205	hypothetical protein	+	+	-	-	+	-	-	+
fig|283B.peg.3006	355	hypothetical protein	+	+	-	-	+	-	-	+
fig|283B.peg.3007	103	hypothetical protein	+	+	-	-	+	-	-	+
fig|283B.peg.3203	53	hypothetical protein	+	+	-	-	+	-	-	+
fig|283B.peg.3489	405	hypothetical protein	+	+	-	-	+	-	-	+
fig|283B.peg.4127	79	hypothetical protein	+	+	-	-	+	-	-	+
fig|283B.peg.4895	63	hypothetical protein	+	+	-	-	+	-	-	+
fig|283B.peg.25	77	Putative mobilization protein BF0133	+	+	+	+	+	-	-	+
fig|283B.peg.1703	140	Putative TonB-dependent outer membrane receptor	+	+	+	+	+	-	-	+
fig|283B.peg.491	277	Putative transmembrane protein	+	+	+	+	+	-	-	+
fig|283B.peg.4927	188	hypothetical protein	+	+	+	+	+	-	-	+
fig|283B.peg.4930	106	hypothetical protein	+	+	+	+	+	-	-	+
fig|283B.peg.4964	51	hypothetical protein	+	+	+	+	+	-	-	+
fig|283B.peg.3058	277	4-carboxymuconolactone decarboxylase (EC 4.1.1.44)	+	+	+	+	+	-	-	+
fig|283B.peg.417	321	Abortive infection bacteriophage resistance protein	+	+	+	+	+	-	-	+
fig|283B.peg.1268	453	Ammonium transporter	+	+	+	+	+	-	-	+
fig|283B.peg.29	296	conserved hypothetical protein	+	+	+	+	+	-	-	+
fig|283B.peg.2268	96	conserved hypothetical protein	+	+	+	+	+	-	-	+
fig|283B.peg.4967	48	FIG00403342: hypothetical protein	+	+	+	+	+	-	-	+
fig|283B.peg.3776	54	FIG00404508: hypothetical protein	+	+	+	+	+	-	-	+
fig|283B.peg.494	40	FIG00408007: hypothetical protein	+	+	+	+	+	-	-	+
fig|283B.peg.3087	63	FIG00408453: hypothetical protein	+	+	+	+	+	-	-	+
fig|283B.peg.3241	44	FIG00409813: hypothetical protein	+	+	+	+	+	-	-	+
fig|283B.peg.245	45	FIG00409957: hypothetical protein	+	+	+	+	+	-	-	+
fig|283B.peg.2181	38	FIG00410054: hypothetical protein	+	+	+	+	+	-	-	+
fig|283B.peg.492	100	FIG00411719: hypothetical protein	+	+	+	+	+	-	-	+
fig|283B.peg.825	38	FIG00412068: hypothetical protein	+	+	+	+	+	-	-	+
fig|283B.peg.2270	60	FIG00412672: hypothetical protein	+	+	+	+	+	-	-	+
fig|283B.peg.977	88	FIG00414011: hypothetical protein	+	+	+	+	+	-	-	+
fig|283B.peg.4938	40	FIG00415081: hypothetical protein	+	+	+	+	+	-	-	+
fig|283B.peg.278	40	FIG00415823: hypothetical protein	+	+	+	+	+	-	-	+
fig|283B.peg.2465	51	FIG00417097: hypothetical protein	+	+	+	+	+	-	-	+
fig|283B.peg.3066	86	FIG00417723: hypothetical protein	+	+	+	+	+	-	-	+
fig|283B.peg.4501	78	FIG00417723: hypothetical protein	+	+	+	+	+	-	-	+
fig|283B.peg.1718	77	FIG00418133: hypothetical protein	+	+	+	+	+	-	-	+
fig|283B.peg.3721	222	FIG00897171: hypothetical protein	+	+	+	+	+	-	-	+
fig|283B.peg.3723	232	FIG00897775: hypothetical protein	+	+	+	+	+	-	-	+
fig|283B.peg.3722	228	FIG00899176: hypothetical protein	+	+	+	+	+	-	-	+
fig|283B.peg.3715	59	FIG01081494: hypothetical protein	+	+	+	+	+	-	-	+
fig|283B.peg.4007	424	HIPA PROTEIN	+	+	+	+	+	-	-	+
fig|283B.peg.3498	53	hypothetical protein	+	+	+	+	+	-	-	+
fig|283B.peg.4800	78	hypothetical protein	+	+	+	+	+	-	-	+
fig|283B.peg.3	84	hypothetical protein	+	+	+	+	+	-	-	+
fig|283B.peg.5	56	hypothetical protein	+	+	+	+	+	-	-	+
fig|283B.peg.6	55	hypothetical protein	+	+	+	+	+	-	-	+
fig|283B.peg.16	91	hypothetical protein	+	+	+	+	+	-	-	+
fig|283B.peg.17	126	hypothetical protein	+	+	+	+	+	-	-	+
fig|283B.peg.31	161	hypothetical protein	+	+	+	+	+	-	-	+
fig|283B.peg.36	118	hypothetical protein	+	+	+	+	+	-	-	+
fig|283B.peg.106	45	hypothetical protein	+	+	+	+	+	-	-	+
fig|283B.peg.213	154	hypothetical protein	+	+	+	+	+	-	-	+
fig|283B.peg.337	153	hypothetical protein	+	+	+	+	+	-	-	+
fig|283B.peg.342	126	hypothetical protein	+	+	+	+	+	-	-	+
fig|283B.peg.488	86	hypothetical protein	+	+	+	+	+	-	-	+
fig|283B.peg.489	216	hypothetical protein	+	+	+	+	+	-	-	+
fig|283B.peg.490	216	hypothetical protein	+	+	+	+	+	-	-	+
fig|283B.peg.500	166	hypothetical protein	+	+	+	+	+	-	-	+
fig|283B.peg.502	83	hypothetical protein	+	+	+	+	+	-	-	+
fig|283B.peg.519	148	hypothetical protein	+	+	+	+	+	-	-	+
fig|283B.peg.579	60	hypothetical protein	+	+	+	+	+	-	-	+
fig|283B.peg.629	367	hypothetical protein	+	+	+	+	+	-	-	+
fig|283B.peg.639	49	hypothetical protein	+	+	+	+	+	-	-	+
fig|283B.peg.640	84	hypothetical protein	+	+	+	+	+	-	-	+
fig|283B.peg.768	95	hypothetical protein	+	+	+	+	+	-	-	+
fig|283B.peg.836	198	hypothetical protein	+	+	+	+	+	-	-	+
fig|283B.peg.976	46	hypothetical protein	+	+	+	+	+	-	-	+
fig|283B.peg.1597	98	hypothetical protein	+	+	+	+	+	-	-	+
fig|283B.peg.1684	52	hypothetical protein	+	+	+	+	+	-	-	+
fig|283B.peg.1689	34	hypothetical protein	+	+	+	+	+	-	-	+
fig|283B.peg.1707	39	hypothetical protein	+	+	+	+	+	-	-	+
fig|283B.peg.1708	56	hypothetical protein	+	+	+	+	+	-	-	+
fig|283B.peg.2016	92	hypothetical protein	+	+	+	+	+	-	-	+
fig|283B.peg.2331	305	hypothetical protein	+	+	+	+	+	-	-	+
fig|283B.peg.2360	197	hypothetical protein	+	+	+	+	+	-	-	+
fig|283B.peg.2361	133	hypothetical protein	+	+	+	+	+	-	-	+
fig|283B.peg.2362	149	hypothetical protein	+	+	+	+	+	-	-	+
fig|283B.peg.2363	350	hypothetical protein	+	+	+	+	+	-	-	+
fig|283B.peg.2374	56	hypothetical protein	+	+	+	+	+	-	-	+
fig|283B.peg.2376	176	hypothetical protein	+	+	+	+	+	-	-	+
fig|283B.peg.2422	31	hypothetical protein	+	+	+	+	+	-	-	+
fig|283B.peg.2457	42	hypothetical protein	+	+	+	+	+	-	-	+
fig|283B.peg.2713	59	hypothetical protein	+	+	+	+	+	-	-	+
fig|283B.peg.2732	194	hypothetical protein	+	+	+	+	+	-	-	+
fig|283B.peg.2733	51	hypothetical protein	+	+	+	+	+	-	-	+
fig|283B.peg.2858	49	hypothetical protein	+	+	+	+	+	-	-	+
fig|283B.peg.3059	405	hypothetical protein	+	+	+	+	+	-	-	+
fig|283B.peg.3065	477	hypothetical protein	+	+	+	+	+	-	-	+
fig|283B.peg.3088	44	hypothetical protein	+	+	+	+	+	-	-	+
fig|283B.peg.3267	40	hypothetical protein	+	+	+	+	+	-	-	+
fig|283B.peg.3579	139	hypothetical protein	+	+	+	+	+	-	-	+
fig|283B.peg.3584	76	hypothetical protein	+	+	+	+	+	-	-	+
fig|283B.peg.3669	276	hypothetical protein	+	+	+	+	+	-	-	+
fig|283B.peg.3674	240	hypothetical protein	+	+	+	+	+	-	-	+
fig|283B.peg.3714	203	hypothetical protein	+	+	+	+	+	-	-	+
fig|283B.peg.3719	95	hypothetical protein	+	+	+	+	+	-	-	+
fig|283B.peg.3727	525	hypothetical protein	+	+	+	+	+	-	-	+
fig|283B.peg.3745	95	hypothetical protein	+	+	+	+	+	-	-	+
fig|283B.peg.3778	145	hypothetical protein	+	+	+	+	+	-	-	+
fig|283B.peg.3843	38	hypothetical protein	+	+	+	+	+	-	-	+
fig|283B.peg.3905	127	hypothetical protein	+	+	+	+	+	-	-	+
fig|283B.peg.4063	331	hypothetical protein	+	+	+	+	+	-	-	+
fig|283B.peg.4081	45	hypothetical protein	+	+	+	+	+	-	-	+
fig|283B.peg.4082	418	hypothetical protein	+	+	+	+	+	-	-	+
fig|283B.peg.4084	38	hypothetical protein	+	+	+	+	+	-	-	+
fig|283B.peg.4085	66	hypothetical protein	+	+	+	+	+	-	-	+
fig|283B.peg.4156	109	hypothetical protein	+	+	+	+	+	-	-	+
fig|283B.peg.4612	100	hypothetical protein	+	+	+	+	+	-	-	+
fig|283B.peg.4732	324	hypothetical protein	+	+	+	+	+	-	-	+
fig|283B.peg.4968	251	hypothetical protein	+	+	+	+	+	-	-	+
fig|283B.peg.4976	59	hypothetical protein	+	+	+	+	+	-	-	+
fig|283B.peg.4994	170	hypothetical protein	+	+	+	+	+	-	-	+
fig|283B.peg.630	266	Lipopolysaccharide cholinephosphotransferase LicD1 (EC 2.7.8.-)	+	+	+	+	+	-	-	+
fig|283B.peg.4230	73	MotA/TolQ/ExbB proton channel family protein	+	+	+	+	+	-	-	+
fig|283B.peg.4231	42	MotA/TolQ/ExbB proton channel family protein	+	+	+	+	+	-	-	+
fig|283B.peg.3139	78	NAD-reducing hydrogenase subunit HoxE (EC 1.12.1.2)	+	+	+	+	+	-	-	+
fig|283B.peg.3896	129	NADH:ubiquinone oxidoreductase subunit 5 (chain L)/Multisubunit Na+/H+ antiporter, MnhA subunit	+	+	+	+	+	-	-	+
fig|283B.peg.2132	42	Nitrogen regulatory protein P-II	+	+	+	+	+	-	-	+
fig|283B.peg.2026	503	O-Glycosyl hydrolase family 30	+	+	+	+	+	-	-	+
fig|283B.peg.1598	235	Pirin	+	+	+	+	+	-	-	+
fig|283B.peg.2688	263	probable transcription regulator VCA0264	+	+	+	+	+	-	-	+
fig|283B.peg.1712	600	Putative arylsulfate sulfotransferase (EC 2.8.2.22)	+	+	+	+	+	-	-	+
fig|283B.peg.1760	136	putative general stress protein	+	+	+	+	+	-	-	+
fig|283B.peg.2017	114	RelE-like translational repressor toxin	+	+	+	+	+	-	-	+
fig|283B.peg.234	154	Ribosomal-protein-S18p-alanine acetyltransferase (EC 2.3.1.128)	+	+	+	+	+	-	-	+
fig|283B.peg.2377	128	Single-stranded DNA-binding protein	+	+	+	+	+	-	-	+
fig|283B.peg.4343	126	Single-stranded DNA-binding protein	+	+	+	+	+	-	-	+
fig|283B.peg.4925	138	Single-stranded DNA-binding protein	+	+	+	+	+	-	-	+
fig|283B.peg.108	379	Uncharacterized UPF0118 transporter BT_2276	+	+	+	+	+	-	-	+
fig|283B.peg.28	304	Ync	+	+	+	+	+	-	-	+
fig|283B.peg.3269	369	B. burgdorferi predicted coding region BB0007	+	-	+	+	+	-	-	+
fig|283B.peg.13	56	hypothetical protein	+	-	+	+	+	-	-	+
fig|283B.peg.38	128	hypothetical protein	+	-	+	+	+	-	-	+
fig|283B.peg.232	52	hypothetical protein	+	-	+	+	+	-	-	+
fig|283B.peg.808	365	hypothetical protein	+	-	+	+	+	-	-	+
fig|283B.peg.3580	58	hypothetical protein	+	-	+	+	+	-	-	+
fig|283B.peg.4272	242	hypothetical protein	+	-	+	+	+	-	-	+
fig|283B.peg.4273	216	hypothetical protein	+	-	+	+	+	-	-	+
fig|283B.peg.2700	40	FIG00404512: hypothetical protein	+	+	-	+	+	-	-	+
fig|283B.peg.3568	338	FIG00406779: hypothetical protein	+	+	-	+	+	-	-	+
fig|283B.peg.2075	43	FIG00410279: hypothetical protein	+	+	-	+	+	-	-	+
fig|283B.peg.3392	42	FIG00413049: hypothetical protein	+	+	-	+	+	-	-	+
fig|283B.peg.303	47	hypothetical protein	+	+	-	+	+	-	-	+
fig|283B.peg.329	39	hypothetical protein	+	+	-	+	+	-	-	+
fig|283B.peg.416	48	hypothetical protein	+	+	-	+	+	-	-	+
fig|283B.peg.458	43	hypothetical protein	+	+	-	+	+	-	-	+
fig|283B.peg.848	37	hypothetical protein	+	+	-	+	+	-	-	+
fig|283B.peg.1363	59	hypothetical protein	+	+	-	+	+	-	-	+
fig|283B.peg.1647	97	hypothetical protein	+	+	-	+	+	-	-	+
fig|283B.peg.1815	233	hypothetical protein	+	+	-	+	+	-	-	+
fig|283B.peg.2200	39	hypothetical protein	+	+	-	+	+	-	-	+
fig|283B.peg.2359	281	hypothetical protein	+	+	-	+	+	-	-	+
fig|283B.peg.2410	40	hypothetical protein	+	+	-	+	+	-	-	+
fig|283B.peg.2493	57	hypothetical protein	+	+	-	+	+	-	-	+
fig|283B.peg.2529	41	hypothetical protein	+	+	-	+	+	-	-	+
fig|283B.peg.3071	337	hypothetical protein	+	+	-	+	+	-	-	+
fig|283B.peg.3544	52	hypothetical protein	+	+	-	+	+	-	-	+
fig|283B.peg.3571	420	hypothetical protein	+	+	-	+	+	-	-	+
fig|283B.peg.3622	31	hypothetical protein	+	+	-	+	+	-	-	+
fig|283B.peg.3728	75	hypothetical protein	+	+	-	+	+	-	-	+
fig|283B.peg.3761	83	hypothetical protein	+	+	-	+	+	-	-	+
fig|283B.peg.4491	58	hypothetical protein	+	+	-	+	+	-	-	+
fig|283B.peg.4898	43	hypothetical protein	+	+	-	+	+	-	-	+
fig|283B.peg.4975	243	hypothetical protein	+	+	-	+	+	-	-	+
fig|283B.peg.4986	522	hypothetical protein	+	+	-	+	+	-	-	+
fig|283B.peg.2629	430	Putative O-antigen synthesis protein, WbyH	+	-	-	+	+	-	-	+
fig|283B.peg.2627	144	dTDP-4-dehydrorhamnose 3,5-epimerase (EC 5.1.3.13)	+	-	-	+	+	-	-	+
fig|283B.peg.4354	158	FIG00405800: hypothetical protein	+	-	-	+	+	-	-	+
fig|283B.peg.2625	258	Glucose-1-phosphate cytidylyltransferase (EC 2.7.7.33)	+	-	-	+	+	-	-	+
fig|283B.peg.50	150	hypothetical protein	+	-	-	+	+	-	-	+
fig|283B.peg.1276	64	hypothetical protein	+	-	-	+	+	-	-	+
fig|283B.peg.2976	43	hypothetical protein	+	-	-	+	+	-	-	+
fig|283B.peg.3991	293	Transposase	+	-	-	+	+	-	-	+
fig|283B.peg.2628	304	UDP-glucose 4-epimerase (EC 5.1.3.2)	+	-	-	+	+	-	-	+
fig|283B.peg.4636	124	Transposase	+	+	+	-	-	+	-	+
fig|283B.peg.4126	88	hypothetical protein	+	-	-	-	-	+	-	+
fig|283B.peg.2281	349	Arsenical-resistance protein ACR3	+	+	+	+	-	+	-	+
fig|283B.peg.2771	346	Arsenical-resistance protein ACR3	+	+	+	+	-	+	-	+
fig|283B.peg.2279	571	Arsenite/antimonite pump-driving ATPase ArsA (EC 3.6.3.16)	+	+	+	+	-	+	-	+
fig|283B.peg.2278	109	Asenic metallochaperone ArsD, transfers trivalent metalloids to ArsAB pump	+	+	+	+	-	+	-	+
fig|283B.peg.2277	236	Cytochrome c biogenesis protein	+	+	+	+	-	+	-	+
fig|283B.peg.2777	74	Cytochrome c biogenesis protein	+	+	+	+	-	+	-	+
fig|283B.peg.3414	193	FIG00402873: hypothetical protein	+	+	+	+	-	+	-	+
fig|283B.peg.1028	117	FIG00406964: hypothetical protein	+	+	+	+	-	+	-	+
fig|283B.peg.590	48	FIG00407163: hypothetical protein	+	+	+	+	-	+	-	+
fig|283B.peg.1343	265	FIG00410222: hypothetical protein	+	+	+	+	-	+	-	+
fig|283B.peg.1037	271	hypothetical protein	+	+	+	+	-	+	-	+
fig|283B.peg.1068	176	hypothetical protein	+	+	+	+	-	+	-	+
fig|283B.peg.2276	148	hypothetical protein	+	+	+	+	-	+	-	+
fig|283B.peg.2778	147	hypothetical protein	+	+	+	+	-	+	-	+
fig|283B.peg.4751	55	hypothetical protein	+	+	+	+	-	+	-	+
fig|283B.peg.2275	78	Redox-active disulfide protein 2	+	+	+	+	-	+	-	+
fig|283B.peg.2775	78	Redox-active disulfide protein 2	+	+	+	+	-	+	-	+
fig|283B.peg.1024	60	hypothetical protein	+	+	-	+	-	+	-	+
fig|283B.peg.1060	82	hypothetical protein	+	+	-	+	-	+	-	+
fig|283B.peg.1061	60	hypothetical protein	+	+	-	+	-	+	-	+
fig|283B.peg.1083	113	hypothetical protein	+	+	-	+	-	+	-	+
fig|283B.peg.1118	420	hypothetical protein	+	+	-	+	-	+	-	+
fig|283B.peg.2515	58	hypothetical protein	+	+	-	-	+	+	-	+
fig|283B.peg.4005	75	hypothetical protein	+	+	-	-	+	+	-	+
fig|283B.peg.4381	198	hypothetical protein	+	+	-	-	+	+	-	+
fig|283B.peg.4893	132	hypothetical protein	+	+	-	-	+	+	-	+
fig|283B.peg.2248	69	Transcriptional regulator, Xre family	+	+	-	-	+	+	-	+
fig|283B.peg.2262	68	Transcriptional regulator, Xre family	+	+	-	-	+	+	-	+
fig|283B.peg.2833	70	Transcriptional regulator, Xre family	+	+	-	-	+	+	-	+
fig|283B.peg.1740	168	Very-short-patch mismatch repair endonuclease (G-T specific)	+	+	-	-	+	+	-	+
fig|283B.peg.2828	158	Very-short-patch mismatch repair endonuclease (G-T specific)	+	+	-	-	+	+	-	+
fig|283B.peg.3999	170	Very-short-patch mismatch repair endonuclease (G-T specific)	+	+	-	-	+	+	-	+
fig|283B.peg.3703	533	putative secreted protein	+	+	+	+	+	+	-	+
fig|283B.peg.3012	178	FIG00404266: hypothetical protein	+	+	+	+	+	+	-	+
fig|283B.peg.353	134	FIG00406338: hypothetical protein	+	+	+	+	+	+	-	+
fig|283B.peg.2091	86	FIG00938992: hypothetical protein	+	+	+	+	+	+	-	+
fig|283B.peg.3188	86	FIG00938992: hypothetical protein	+	+	+	+	+	+	-	+
fig|283B.peg.15	91	hypothetical protein	+	+	+	+	+	+	-	+
fig|283B.peg.354	103	hypothetical protein	+	+	+	+	+	+	-	+
fig|283B.peg.498	68	hypothetical protein	+	+	+	+	+	+	-	+
fig|283B.peg.501	216	hypothetical protein	+	+	+	+	+	+	-	+
fig|283B.peg.1063	160	hypothetical protein	+	+	+	+	+	+	-	+
fig|283B.peg.1122	219	hypothetical protein	+	+	+	+	+	+	-	+
fig|283B.peg.1284	107	hypothetical protein	+	+	+	+	+	+	-	+
fig|283B.peg.2812	219	hypothetical protein	+	+	+	+	+	+	-	+
fig|283B.peg.4069	91	hypothetical protein	+	+	+	+	+	+	-	+
fig|283B.peg.4245	354	hypothetical protein	+	+	+	+	+	+	-	+
fig|283B.peg.4306	90	hypothetical protein	+	+	+	+	+	+	-	+
fig|283B.peg.4380	89	hypothetical protein	+	+	+	+	+	+	-	+
fig|283B.peg.4382	645	hypothetical protein	+	+	+	+	+	+	-	+
fig|283B.peg.2811	297	Mutator MutT protein	+	+	+	+	+	+	-	+
fig|283B.peg.1717	505	Possible xylan degradation enzyme (glycosyl hydrolase family 30-like domain and Ricin B-like domain)	+	+	+	+	+	+	-	+
fig|283B.peg.3337	210	Putative deoxyribonuclease YjjV	+	+	+	+	+	+	-	+
fig|283B.peg.3704	522	Secreted protein	+	+	+	+	+	+	-	+
fig|283B.peg.3705	341	Transcriptional regulator, LacI family	+	+	+	+	+	+	-	+
fig|283B.peg.487	62	Uncharacterized transcriptional regulator YozG, Cro/CI family	+	+	+	+	+	+	-	+
fig|283B.peg.1283	84	UPF0332 protein MJ0605	+	+	+	+	+	+	-	+
fig|283B.peg.573	327	FIG00404779: hypothetical protein	+	+	-	+	+	+	-	+
fig|283B.peg.1203	40	FIG00414677: hypothetical protein	+	+	-	+	+	+	-	+
fig|283B.peg.4294	42	FIG00938698: hypothetical protein	+	+	-	+	+	+	-	+
fig|283B.peg.3246	267	Histone acetyltransferase HPA2 and related acetyltransferases	+	+	-	+	+	+	-	+
fig|283B.peg.1033	219	hypothetical protein	+	+	-	+	+	+	-	+
fig|283B.peg.1046	282	hypothetical protein	+	+	-	+	+	+	-	+
fig|283B.peg.1062	106	hypothetical protein	+	+	-	+	+	+	-	+
fig|283B.peg.3207	397	hypothetical protein	+	+	-	+	+	+	-	+
fig|283B.peg.3700	500	hypothetical protein	+	+	-	+	+	+	-	+
fig|283B.peg.4371	115	hypothetical protein	+	+	-	+	+	+	-	+
fig|283B.peg.4372	326	hypothetical protein	+	+	-	+	+	+	-	+
fig|283B.peg.4375	313	hypothetical protein	+	+	-	+	+	+	-	+
fig|283B.peg.4807	48	Putative DNA methylase	+	+	-	+	+	+	-	+
fig|283B.peg.3206	172	Very-short-patch mismatch repair endonuclease (G-T specific)	+	+	-	+	+	+	-	+
fig|283B.peg.675	86	FIG00469557: hypothetical protein	+	+	+	-	-	-	+	+
fig|283B.peg.722	138	hypothetical protein	+	+	+	-	-	-	+	+
fig|283B.peg.887	98	hypothetical protein	+	+	+	-	-	-	+	+
fig|283B.peg.909	120	hypothetical protein	+	+	+	-	-	-	+	+
fig|283B.peg.915	103	hypothetical protein	+	+	+	-	-	-	+	+
fig|283B.peg.1802	116	hypothetical protein	+	+	+	-	-	-	+	+
fig|283B.peg.4540	93	hypothetical protein	+	+	+	-	-	-	+	+
fig|283B.peg.4543	314	hypothetical protein	+	+	+	-	-	-	+	+
fig|283B.peg.4884	43	hypothetical protein	+	+	+	-	-	-	+	+
fig|283B.peg.2542	299	ISSpo3, transposase	+	+	+	-	-	-	+	+
fig|283B.peg.1810	1393	hypothetical protein	+	-	+	-	-	-	+	+
fig|283B.peg.1637	158	EpsIG, Putative glycosyltransferase	+	+	-	-	-	-	+	+
fig|283B.peg.889	74	hypothetical protein	+	+	-	-	-	-	+	+
fig|283B.peg.892	82	hypothetical protein	+	+	-	-	-	-	+	+
fig|283B.peg.1638	156	hypothetical protein	+	+	-	-	-	-	+	+
fig|283B.peg.1778	331	hypothetical protein	+	+	-	-	-	-	+	+
fig|283B.peg.3932	80	hypothetical protein	+	+	-	-	-	-	+	+
fig|283B.peg.4542	81	hypothetical protein	+	+	-	-	-	-	+	+
fig|283B.peg.3993	267	putative protein involved in transposition	+	-	-	-	-	-	+	+
fig|283B.peg.4552	135	hypothetical protein	+	+	+	+	-	-	+	+
fig|283B.peg.177	65	FIG00412365: hypothetical protein	+	+	+	+	-	-	+	+
fig|283B.peg.885	39	hypothetical protein	+	+	+	+	-	-	+	+
fig|283B.peg.886	115	hypothetical protein	+	+	+	+	-	-	+	+
fig|283B.peg.1860	57	hypothetical protein	+	+	+	+	-	-	+	+
fig|283B.peg.2351	343	hypothetical protein	+	+	+	+	-	-	+	+
fig|283B.peg.2855	38	hypothetical protein	+	+	+	+	-	-	+	+
fig|283B.peg.4620	136	hypothetical protein	+	+	+	+	-	-	+	+
fig|283B.peg.4553	452	no significant homology.	+	+	+	+	-	-	+	+
fig|283B.peg.1877	235	Protein tyrosine phosphatase (EC 3.1.3.48)	+	+	+	+	-	-	+	+
fig|283B.peg.4352	323	Retron-type RNA-directed DNA polymerase (EC 2.7.7.49)	+	+	+	+	-	-	+	+
fig|283B.peg.4921	92	hypothetical protein	+	-	+	+	-	-	+	+
fig|283B.peg.1845	388	Transposase, Gmet_2093 family	+	-	+	+	-	-	+	+
fig|283B.peg.4621	412	Transposase, Sph21_1677 family	+	-	+	+	-	-	+	+
fig|283B.peg.4983	92	Conjugative transposon protein TraH	+	+	-	+	-	-	+	+
fig|283B.peg.3935	339	conserved hypothetical fusion protein	+	+	-	+	-	-	+	+
fig|283B.peg.879	45	hypothetical protein	+	+	-	+	-	-	+	+
fig|283B.peg.1882	64	hypothetical protein	+	+	-	+	-	-	+	+
fig|283B.peg.3934	197	hypothetical protein	+	+	-	+	-	-	+	+
fig|283B.peg.3936	89	hypothetical protein	+	+	-	+	-	-	+	+
fig|283B.peg.3941	498	hypothetical protein	+	+	-	+	-	-	+	+
fig|283B.peg.4555	107	hypothetical protein	+	+	-	+	-	-	+	+
fig|283B.peg.4984	44	hypothetical protein	+	+	-	+	-	-	+	+
fig|283B.peg.3942	493	Isomalto-dextranase precursor (EC 3.2.1.94) (Glucan 1,6-alpha-isomaltosidase) (Exo-isomaltohydrolase)	+	+	-	+	-	-	+	+
fig|283B.peg.3322	87	hypothetical protein	+	-	-	+	-	-	+	+
fig|283B.peg.4138	103	FIG00413724: hypothetical protein	+	+	+	-	+	-	+	+
fig|283B.peg.901	114	hypothetical protein	+	+	+	-	+	-	+	+
fig|283B.peg.896	289	hypothetical protein	+	+	+	-	+	-	+	+
fig|283B.peg.900	107	hypothetical protein	+	+	+	-	+	-	+	+
fig|283B.peg.3503	336	hypothetical protein	+	+	+	-	+	-	+	+
fig|283B.peg.4134	293	hypothetical protein	+	+	+	-	+	-	+	+
fig|283B.peg.4258	96	hypothetical protein	+	+	+	-	+	-	+	+
fig|283B.peg.4881	315	hypothetical protein	+	+	+	-	+	-	+	+
fig|283B.peg.4882	82	hypothetical protein	+	+	+	-	+	-	+	+
fig|283B.peg.916	78	putative DNA-binding protein	+	+	+	-	+	-	+	+
fig|283B.peg.898	561	Type IV fimbrial biogenesis protein PilY1	+	+	+	-	+	-	+	+
fig|283B.peg.2711	53	FIG00408674: hypothetical protein	+	+	-	-	+	-	+	+
fig|283B.peg.883	146	hypothetical protein	+	+	-	-	+	-	+	+
fig|283B.peg.4144	191	hypothetical protein	+	+	-	-	+	-	+	+
fig|283B.peg.4246	152	FIG00897662: hypothetical protein	+	+	+	+	+	-	+	+
fig|283B.peg.7	172	hypothetical protein	+	+	+	+	+	-	+	+
fig|283B.peg.905	258	putative transmembrane protein	+	+	+	+	+	-	+	+
fig|283B.peg.4146	266	putative transmembrane protein	+	+	+	+	+	-	+	+
fig|283B.peg.4147	219	putative transmembrane protein	+	+	+	+	+	-	+	+
fig|283B.peg.4253	215	putative transmembrane protein	+	+	+	+	+	-	+	+
fig|283B.peg.4254	258	putative transmembrane protein	+	+	+	+	+	-	+	+
fig|283B.peg.4857	178	hypothetical protein	+	+	+	+	+	-	+	+
fig|283B.peg.4397	265	Arginase (EC 3.5.3.1)	+	+	+	+	+	-	+	+
fig|283B.peg.917	354	Clostridium cellulosome enzyme, dockerin type I precursor	+	+	+	+	+	-	+	+
fig|283B.peg.2755	125	Conjugative transposon protein TraC	+	+	+	+	+	-	+	+
fig|283B.peg.904	174	Conjugative transposon protein TraI	+	+	+	+	+	-	+	+
fig|283B.peg.4145	229	Conjugative transposon protein TraI	+	+	+	+	+	-	+	+
fig|283B.peg.4407	40	ferritin A	+	+	+	+	+	-	+	+
fig|283B.peg.4408	78	ferritin A	+	+	+	+	+	-	+	+
fig|283B.peg.2417	334	Fic domain protein, KPN_03553 type	+	+	+	+	+	-	+	+
fig|283B.peg.4157	282	Fic family protein, putative	+	+	+	+	+	-	+	+
fig|283B.peg.4153	77	FIG00416702: hypothetical protein	+	+	+	+	+	-	+	+
fig|283B.peg.2088	74	FIG00896355: hypothetical protein	+	+	+	+	+	-	+	+
fig|283B.peg.3184	74	FIG00896355: hypothetical protein	+	+	+	+	+	-	+	+
fig|283B.peg.2086	112	FIG00937196: hypothetical protein	+	+	+	+	+	-	+	+
fig|283B.peg.4533	103	helix-turn-helix domain-containing protein	+	+	+	+	+	-	+	+
fig|283B.peg.10	427	HIPA PROTEIN	+	+	+	+	+	-	+	+
fig|283B.peg.4341	498	HIPA PROTEIN	+	+	+	+	+	-	+	+
fig|283B.peg.4532	497	HIPA PROTEIN	+	+	+	+	+	-	+	+
fig|283B.peg.3327	20	hypothetical protein	+	+	+	+	+	-	+	+
fig|283B.peg.9	159	hypothetical protein	+	+	+	+	+	-	+	+
fig|283B.peg.11	94	hypothetical protein	+	+	+	+	+	-	+	+
fig|283B.peg.14	66	hypothetical protein	+	+	+	+	+	-	+	+
fig|283B.peg.884	92	hypothetical protein	+	+	+	+	+	-	+	+
fig|283B.peg.888	148	hypothetical protein	+	+	+	+	+	-	+	+
fig|283B.peg.897	311	hypothetical protein	+	+	+	+	+	-	+	+
fig|283B.peg.899	270	hypothetical protein	+	+	+	+	+	-	+	+
fig|283B.peg.1173	111	hypothetical protein	+	+	+	+	+	-	+	+
fig|283B.peg.1181	112	hypothetical protein	+	+	+	+	+	-	+	+
fig|283B.peg.1192	165	hypothetical protein	+	+	+	+	+	-	+	+
fig|283B.peg.1449	140	hypothetical protein	+	+	+	+	+	-	+	+
fig|283B.peg.1775	145	hypothetical protein	+	+	+	+	+	-	+	+
fig|283B.peg.1824	179	hypothetical protein	+	+	+	+	+	-	+	+
fig|283B.peg.1858	103	hypothetical protein	+	+	+	+	+	-	+	+
fig|283B.peg.1859	45	hypothetical protein	+	+	+	+	+	-	+	+
fig|283B.peg.1864	398	hypothetical protein	+	+	+	+	+	-	+	+
fig|283B.peg.1884	61	hypothetical protein	+	+	+	+	+	-	+	+
fig|283B.peg.1886	103	hypothetical protein	+	+	+	+	+	-	+	+
fig|283B.peg.1888	71	hypothetical protein	+	+	+	+	+	-	+	+
fig|283B.peg.1889	70	hypothetical protein	+	+	+	+	+	-	+	+
fig|283B.peg.1892	370	hypothetical protein	+	+	+	+	+	-	+	+
fig|283B.peg.1893	237	hypothetical protein	+	+	+	+	+	-	+	+
fig|283B.peg.1924	89	hypothetical protein	+	+	+	+	+	-	+	+
fig|283B.peg.2158	49	hypothetical protein	+	+	+	+	+	-	+	+
fig|283B.peg.2189	113	hypothetical protein	+	+	+	+	+	-	+	+
fig|283B.peg.2241	40	hypothetical protein	+	+	+	+	+	-	+	+
fig|283B.peg.2242	68	hypothetical protein	+	+	+	+	+	-	+	+
fig|283B.peg.2379	72	hypothetical protein	+	+	+	+	+	-	+	+
fig|283B.peg.2382	99	hypothetical protein	+	+	+	+	+	-	+	+
fig|283B.peg.2383	111	hypothetical protein	+	+	+	+	+	-	+	+
fig|283B.peg.2384	59	hypothetical protein	+	+	+	+	+	-	+	+
fig|283B.peg.2385	99	hypothetical protein	+	+	+	+	+	-	+	+
fig|283B.peg.2783	87	hypothetical protein	+	+	+	+	+	-	+	+
fig|283B.peg.2785	41	hypothetical protein	+	+	+	+	+	-	+	+
fig|283B.peg.2786	82	hypothetical protein	+	+	+	+	+	-	+	+
fig|283B.peg.2787	70	hypothetical protein	+	+	+	+	+	-	+	+
fig|283B.peg.2790	370	hypothetical protein	+	+	+	+	+	-	+	+
fig|283B.peg.2791	234	hypothetical protein	+	+	+	+	+	-	+	+
fig|283B.peg.3204	43	hypothetical protein	+	+	+	+	+	-	+	+
fig|283B.peg.3518	48	hypothetical protein	+	+	+	+	+	-	+	+
fig|283B.peg.3537	559	hypothetical protein	+	+	+	+	+	-	+	+
fig|283B.peg.3718	603	hypothetical protein	+	+	+	+	+	-	+	+
fig|283B.peg.3779	74	hypothetical protein	+	+	+	+	+	-	+	+
fig|283B.peg.3858	76	hypothetical protein	+	+	+	+	+	-	+	+
fig|283B.peg.3945	152	hypothetical protein	+	+	+	+	+	-	+	+
fig|283B.peg.4130	250	hypothetical protein	+	+	+	+	+	-	+	+
fig|283B.peg.4135	305	hypothetical protein	+	+	+	+	+	-	+	+
fig|283B.peg.4136	800	hypothetical protein	+	+	+	+	+	-	+	+
fig|283B.peg.4154	424	hypothetical protein	+	+	+	+	+	-	+	+
fig|283B.peg.4255	190	hypothetical protein	+	+	+	+	+	-	+	+
fig|283B.peg.4342	103	hypothetical protein	+	+	+	+	+	-	+	+
fig|283B.peg.4433	130	hypothetical protein	+	+	+	+	+	-	+	+
fig|283B.peg.4554	955	hypothetical protein	+	+	+	+	+	-	+	+
fig|283B.peg.4608	237	hypothetical protein	+	+	+	+	+	-	+	+
fig|283B.peg.4609	234	hypothetical protein	+	+	+	+	+	-	+	+
fig|283B.peg.4610	340	hypothetical protein	+	+	+	+	+	-	+	+
fig|283B.peg.4614	166	hypothetical protein	+	+	+	+	+	-	+	+
fig|283B.peg.4615	84	hypothetical protein	+	+	+	+	+	-	+	+
fig|283B.peg.4619	65	hypothetical protein	+	+	+	+	+	-	+	+
fig|283B.peg.4965	47	hypothetical protein	+	+	+	+	+	-	+	+
fig|283B.peg.5014	115	hypothetical protein	+	+	+	+	+	-	+	+
fig|283B.peg.472	552	ISNCY family transposase	+	+	+	+	+	-	+	+
fig|283B.peg.5003	538	ISNCY family transposase	+	+	+	+	+	-	+	+
fig|283B.peg.1285	90	ISPsy5, transposase	+	+	+	+	+	-	+	+
fig|283B.peg.4987	263	IstB domain protein ATP-binding protein	+	+	+	+	+	-	+	+
fig|283B.peg.4396	179	Methylglyoxal synthase (EC 4.2.3.3)	+	+	+	+	+	-	+	+
fig|283B.peg.1323	128	Mobile element protein	+	+	+	+	+	-	+	+
fig|283B.peg.1324	110	Mobile element protein	+	+	+	+	+	-	+	+
fig|283B.peg.4878	184	mobilisation protein A	+	+	+	+	+	-	+	+
fig|283B.peg.1875	448	O-antigen flippase Wzx	+	+	+	+	+	-	+	+
fig|283B.peg.3574	456	O-antigen flippase Wzx	+	+	+	+	+	-	+	+
fig|283B.peg.906	214	p5482_14	+	+	+	+	+	-	+	+
fig|283B.peg.1812	1732	Phage protein	+	+	+	+	+	-	+	+
fig|283B.peg.1894	264	ThiF family protein, ubiquitin-activating enzyme	+	+	+	+	+	-	+	+
fig|283B.peg.2792	261	ThiF family protein, ubiquitin-activating enzyme	+	+	+	+	+	-	+	+
fig|283B.peg.3902	137	Thioesterase	+	+	+	+	+	-	+	+
fig|283B.peg.5004	447	Transposase, IS4 family	+	+	+	+	+	-	+	+
fig|283B.peg.2639	106	hypothetical protein	+	-	+	+	+	-	+	+
fig|283B.peg.41	256	FIG00896865: hypothetical protein	+	-	+	+	+	-	+	+
fig|283B.peg.43	241	FIG00897793: hypothetical protein	+	-	+	+	+	-	+	+
fig|283B.peg.439	27	hypothetical protein	+	-	+	+	+	-	+	+
fig|283B.peg.4193	27	hypothetical protein	+	-	+	+	+	-	+	+
fig|283B.peg.4485	27	hypothetical protein	+	-	+	+	+	-	+	+
fig|283B.peg.4696	27	hypothetical protein	+	-	+	+	+	-	+	+
fig|283B.peg.4822	27	hypothetical protein	+	-	+	+	+	-	+	+
fig|283B.peg.4828	27	hypothetical protein	+	-	+	+	+	-	+	+
fig|283B.peg.4998	27	hypothetical protein	+	-	+	+	+	-	+	+
fig|283B.peg.44	853	hypothetical protein	+	-	+	+	+	-	+	+
fig|283B.peg.809	83	hypothetical protein	+	-	+	+	+	-	+	+
fig|283B.peg.1182	121	hypothetical protein	+	-	+	+	+	-	+	+
fig|283B.peg.4234	133	hypothetical protein	+	-	+	+	+	-	+	+
fig|283B.peg.4248	236	hypothetical protein	+	-	+	+	+	-	+	+
fig|283B.peg.4247	169	p5482_19	+	-	+	+	+	-	+	+
fig|283B.peg.5012	148	1-acyl-sn-glycerol-3-phosphate acyltransferase (EC 2.3.1.51)	+	+	-	+	+	-	+	+
fig|283B.peg.2380	96	conserved hypothetical protein related to phage	+	+	-	+	+	-	+	+
fig|283B.peg.4386	116	FIG00404010: hypothetical protein	+	+	-	+	+	-	+	+
fig|283B.peg.2124	54	FIG00413571: hypothetical protein	+	+	-	+	+	-	+	+
fig|283B.peg.2636	359	Glycosyltransferase	+	+	-	+	+	-	+	+
fig|283B.peg.1813	98	hypothetical protein	+	+	-	+	+	-	+	+
fig|283B.peg.3949	212	hypothetical protein	+	+	-	+	+	-	+	+
fig|283B.peg.3950	314	hypothetical protein	+	+	-	+	+	-	+	+
fig|283B.peg.3951	59	hypothetical protein	+	+	-	+	+	-	+	+
fig|283B.peg.3952	198	hypothetical protein	+	+	-	+	+	-	+	+
fig|283B.peg.3953	107	hypothetical protein	+	+	-	+	+	-	+	+
fig|283B.peg.3954	259	hypothetical protein	+	+	-	+	+	-	+	+
fig|283B.peg.4607	115	hypothetical protein	+	+	-	+	+	-	+	+
fig|283B.peg.4945	319	putative integrase/recombinase	+	-	-	+	+	-	+	+
fig|283B.peg.661	313	Recombinational DNA repair protein RecT (prophage associated)	+	+	+	-	-	+	+	+
fig|283B.peg.3259	186	putative polyketide cyclase	+	+	+	-	-	+	+	+
fig|283B.peg.660	643	ATPase involved in DNA repair, phage associated	+	+	+	-	-	+	+	+
fig|283B.peg.3258	70	conserved hypothetical protein, putative integral membrane protein	+	+	+	-	-	+	+	+
fig|283B.peg.693	110	DNA (cytosine-5-)-methyltransferase	+	+	+	-	-	+	+	+
fig|283B.peg.692	241	DNA-cytosine methyltransferase	+	+	+	-	-	+	+	+
fig|283B.peg.650	140	hypothetical protein	+	+	+	-	-	+	+	+
fig|283B.peg.653	78	hypothetical protein	+	+	+	-	-	+	+	+
fig|283B.peg.654	67	hypothetical protein	+	+	+	-	-	+	+	+
fig|283B.peg.655	148	hypothetical protein	+	+	+	-	-	+	+	+
fig|283B.peg.656	82	hypothetical protein	+	+	+	-	-	+	+	+
fig|283B.peg.658	71	hypothetical protein	+	+	+	-	-	+	+	+
fig|283B.peg.659	95	hypothetical protein	+	+	+	-	-	+	+	+
fig|283B.peg.663	144	hypothetical protein	+	+	+	-	-	+	+	+
fig|283B.peg.664	194	hypothetical protein	+	+	+	-	-	+	+	+
fig|283B.peg.667	263	hypothetical protein	+	+	+	-	-	+	+	+
fig|283B.peg.668	179	hypothetical protein	+	+	+	-	-	+	+	+
fig|283B.peg.669	88	hypothetical protein	+	+	+	-	-	+	+	+
fig|283B.peg.670	157	hypothetical protein	+	+	+	-	-	+	+	+
fig|283B.peg.672	54	hypothetical protein	+	+	+	-	-	+	+	+
fig|283B.peg.673	59	hypothetical protein	+	+	+	-	-	+	+	+
fig|283B.peg.676	139	hypothetical protein	+	+	+	-	-	+	+	+
fig|283B.peg.677	147	hypothetical protein	+	+	+	-	-	+	+	+
fig|283B.peg.678	146	hypothetical protein	+	+	+	-	-	+	+	+
fig|283B.peg.679	372	hypothetical protein	+	+	+	-	-	+	+	+
fig|283B.peg.680	202	hypothetical protein	+	+	+	-	-	+	+	+
fig|283B.peg.681	80	hypothetical protein	+	+	+	-	-	+	+	+
fig|283B.peg.682	159	hypothetical protein	+	+	+	-	-	+	+	+
fig|283B.peg.684	475	hypothetical protein	+	+	+	-	-	+	+	+
fig|283B.peg.685	110	hypothetical protein	+	+	+	-	-	+	+	+
fig|283B.peg.686	870	hypothetical protein	+	+	+	-	-	+	+	+
fig|283B.peg.695	71	hypothetical protein	+	+	+	-	-	+	+	+
fig|283B.peg.696	60	hypothetical protein	+	+	+	-	-	+	+	+
fig|283B.peg.697	47	hypothetical protein	+	+	+	-	-	+	+	+
fig|283B.peg.699	122	hypothetical protein	+	+	+	-	-	+	+	+
fig|283B.peg.700	84	hypothetical protein	+	+	+	-	-	+	+	+
fig|283B.peg.701	80	hypothetical protein	+	+	+	-	-	+	+	+
fig|283B.peg.702	202	hypothetical protein	+	+	+	-	-	+	+	+
fig|283B.peg.703	216	hypothetical protein	+	+	+	-	-	+	+	+
fig|283B.peg.704	412	hypothetical protein	+	+	+	-	-	+	+	+
fig|283B.peg.705	109	hypothetical protein	+	+	+	-	-	+	+	+
fig|283B.peg.706	112	hypothetical protein	+	+	+	-	-	+	+	+
fig|283B.peg.707	111	hypothetical protein	+	+	+	-	-	+	+	+
fig|283B.peg.709	142	hypothetical protein	+	+	+	-	-	+	+	+
fig|283B.peg.710	170	hypothetical protein	+	+	+	-	-	+	+	+
fig|283B.peg.711	219	hypothetical protein	+	+	+	-	-	+	+	+
fig|283B.peg.712	43	hypothetical protein	+	+	+	-	-	+	+	+
fig|283B.peg.713	1804	hypothetical protein	+	+	+	-	-	+	+	+
fig|283B.peg.714	170	hypothetical protein	+	+	+	-	-	+	+	+
fig|283B.peg.715	395	hypothetical protein	+	+	+	-	-	+	+	+
fig|283B.peg.716	1802	hypothetical protein	+	+	+	-	-	+	+	+
fig|283B.peg.717	162	hypothetical protein	+	+	+	-	-	+	+	+
fig|283B.peg.718	93	hypothetical protein	+	+	+	-	-	+	+	+
fig|283B.peg.719	453	hypothetical protein	+	+	+	-	-	+	+	+
fig|283B.peg.723	127	hypothetical protein	+	+	+	-	-	+	+	+
fig|283B.peg.724	199	hypothetical protein	+	+	+	-	-	+	+	+
fig|283B.peg.726	200	hypothetical protein	+	+	+	-	-	+	+	+
fig|283B.peg.3976	530	hypothetical protein	+	+	+	-	-	+	+	+
fig|283B.peg.4515	199	hypothetical protein	+	+	+	-	-	+	+	+
fig|283B.peg.725	199	N-acetylmuramoyl alanine amidase	+	+	+	-	-	+	+	+
fig|283B.peg.4051	118	radical enzyme activating protein	+	+	+	-	-	+	+	+
fig|283B.peg.683	477	Terminase	+	+	+	-	-	+	+	+
fig|283B.peg.688	258	Putative hydrolase	+	+	-	-	-	+	+	+
fig|283B.peg.665	148	hypothetical protein	+	+	-	-	-	+	+	+
fig|283B.peg.666	253	hypothetical protein	+	+	-	-	-	+	+	+
fig|283B.peg.687	108	hypothetical protein	+	+	-	-	-	+	+	+
fig|283B.peg.689	83	hypothetical protein	+	+	-	-	-	+	+	+
fig|283B.peg.708	154	hypothetical protein	+	+	-	-	-	+	+	+
fig|283B.peg.720	46	hypothetical protein	+	+	-	-	-	+	+	+
fig|283B.peg.2368	79	hypothetical protein	+	+	+	+	-	+	+	+
fig|283B.peg.2274	109	Arsenical resistance operon repressor	+	+	+	+	-	+	+	+
fig|283B.peg.2770	101	Arsenical resistance operon repressor	+	+	+	+	-	+	+	+
fig|283B.peg.2779	109	Arsenical resistance operon repressor	+	+	+	+	-	+	+	+
fig|283B.peg.2092	77	FIG00404869: hypothetical protein	+	+	+	+	-	+	+	+
fig|283B.peg.3189	77	FIG00404869: hypothetical protein	+	+	+	+	-	+	+	+
fig|283B.peg.4854	74	FIG00404869: hypothetical protein	+	+	+	+	-	+	+	+
fig|283B.peg.3091	39	FIG00410161: hypothetical protein	+	+	+	+	-	+	+	+
fig|283B.peg.1065	153	FIG00412675: hypothetical protein	+	+	+	+	-	+	+	+
fig|283B.peg.1051	96	FIG00417110: hypothetical protein	+	+	+	+	-	+	+	+
fig|283B.peg.694	92	hypothetical protein	+	+	+	+	-	+	+	+
fig|283B.peg.1026	139	hypothetical protein	+	+	+	+	-	+	+	+
fig|283B.peg.1027	81	hypothetical protein	+	+	+	+	-	+	+	+
fig|283B.peg.1029	224	hypothetical protein	+	+	+	+	-	+	+	+
fig|283B.peg.1038	72	hypothetical protein	+	+	+	+	-	+	+	+
fig|283B.peg.1039	179	hypothetical protein	+	+	+	+	-	+	+	+
fig|283B.peg.1054	363	hypothetical protein	+	+	+	+	-	+	+	+
fig|283B.peg.1055	160	hypothetical protein	+	+	+	+	-	+	+	+
fig|283B.peg.1056	166	hypothetical protein	+	+	+	+	-	+	+	+
fig|283B.peg.1064	92	hypothetical protein	+	+	+	+	-	+	+	+
fig|283B.peg.2163	631	hypothetical protein	+	+	+	+	-	+	+	+
fig|283B.peg.2239	90	hypothetical protein	+	+	+	+	-	+	+	+
fig|283B.peg.3032	51	hypothetical protein	+	+	+	+	-	+	+	+
fig|283B.peg.3033	678	hypothetical protein	+	+	+	+	-	+	+	+
fig|283B.peg.3596	48	hypothetical protein	+	+	+	+	-	+	+	+
fig|283B.peg.3601	54	hypothetical protein	+	+	+	+	-	+	+	+
fig|283B.peg.3981	74	hypothetical protein	+	+	+	+	-	+	+	+
fig|283B.peg.4770	252	hypothetical protein	+	+	+	+	-	+	+	+
fig|283B.peg.2284	76	Phage integrase	+	+	+	+	-	+	+	+
fig|283B.peg.2240	944	Predicted cell-wall-anchored protein SasA (LPXTG motif)	+	+	+	+	-	+	+	+
fig|283B.peg.2250	479	Type I restriction-modification system, DNA-methyltransferase subunit M (EC 2.1.1.72)	+	+	+	+	-	+	+	+
fig|283B.peg.2259	473	Type I restriction-modification system, DNA-methyltransferase subunit M (EC 2.1.1.72)	+	+	+	+	-	+	+	+
fig|283B.peg.2249	902	Type I restriction-modification system, restriction subunit R (EC 3.1.21.3)	+	+	+	+	-	+	+	+
fig|283B.peg.2260	901	Type I restriction-modification system, restriction subunit R (EC 3.1.21.3)	+	+	+	+	-	+	+	+
fig|283B.peg.1921	48	Uncharacterized ATPase, AAA superfamily	+	+	+	+	-	+	+	+
fig|283B.peg.4771	113	Uncharacterized phage-associated protein	+	+	+	+	-	+	+	+
fig|283B.peg.2991	98	Uncharacterized protein YgbA	+	-	+	+	-	+	+	+
fig|283B.peg.4856	178	Antirestriction protein ArdA	+	+	-	+	-	+	+	+
fig|283B.peg.1025	173	hypothetical protein	+	+	-	+	-	+	+	+
fig|283B.peg.1084	148	hypothetical protein	+	+	-	+	-	+	+	+
fig|283B.peg.1050	242	Oligopeptide transport system permease protein OppB (TC 3.A.1.5.1)	+	+	-	+	-	+	+	+
fig|283B.peg.674	337	FIG01179827: hypothetical protein	+	+	+	-	+	+	+	+
fig|283B.peg.2943	51	hypothetical protein	+	+	+	-	+	+	+	+
fig|283B.peg.721	396	hypothetical protein	+	+	+	-	+	+	+	+
fig|283B.peg.880	151	hypothetical protein	+	+	+	-	+	+	+	+
fig|283B.peg.881	365	hypothetical protein	+	+	+	-	+	+	+	+
fig|283B.peg.4121	124	hypothetical protein	+	+	+	-	+	+	+	+
fig|283B.peg.4128	364	hypothetical protein	+	+	+	-	+	+	+	+
fig|283B.peg.4627	105	hypothetical protein	+	+	+	-	+	+	+	+
fig|283B.peg.3471	51	no significant homology.	+	+	+	-	+	+	+	+
fig|283B.peg.2808	65	Transposase	+	+	+	-	+	+	+	+
fig|283B.peg.1744	44	FIG00416083: hypothetical protein	+	+	-	-	+	+	+	+
fig|283B.peg.4871	100	FIG00937566: hypothetical protein	+	+	-	-	+	+	+	+
fig|283B.peg.4872	101	FIG00937566: hypothetical protein	+	+	-	-	+	+	+	+
fig|283B.peg.478	74	hypothetical protein	+	+	-	-	+	+	+	+
fig|283B.peg.3480	50	hypothetical protein	+	+	-	-	+	+	+	+
fig|283B.peg.3488	58	hypothetical protein	+	+	-	-	+	+	+	+
fig|283B.peg.3476	130	hypothetical protein	+	-	-	-	+	+	+	+
fig|283B.peg.3487	219	hypothetical protein	+	-	-	-	+	+	+	+
fig|283B.peg.923	1142	Outer membrane TonB-dependent transporter, utilization system for glycans and polysaccharides (PUL), SusC family	+	+	+	+	+	+	+	+
fig|283B.peg.4676	497	Putative mobilization protein BF0133	+	+	+	+	+	+	+	+
fig|283B.peg.4922	294	hypothetical protein	+	+	+	+	+	+	+	+
fig|283B.peg.548	156	Bacterial ribosome SSU maturation protein RimP	+	+	+	+	+	+	+	+
fig|283B.peg.2160	40	FIG00411431: hypothetical protein	+	+	+	+	+	+	+	+
fig|283B.peg.3284	589	FIG01066073: hypothetical protein	+	+	+	+	+	+	+	+
fig|283B.peg.4849	149	Conjugative transposon protein TraQ	+	+	+	+	+	+	+	+
fig|283B.peg.3317	197	Epoxyqueuosine reductase (EC 1.17.99.6) QueH	+	+	+	+	+	+	+	+
fig|283B.peg.4954	66	FIG00407441: hypothetical protein	+	+	+	+	+	+	+	+
fig|283B.peg.2235	154	FIG00414138: hypothetical protein	+	+	+	+	+	+	+	+
fig|283B.peg.2870	329	HlyD family secretion protein	+	+	+	+	+	+	+	+
fig|283B.peg.3663	299	HlyD family secretion protein	+	+	+	+	+	+	+	+
fig|283B.peg.1	85	hypothetical protein	+	+	+	+	+	+	+	+
fig|283B.peg.23	298	hypothetical protein	+	+	+	+	+	+	+	+
fig|283B.peg.45	137	hypothetical protein	+	+	+	+	+	+	+	+
fig|283B.peg.375	233	hypothetical protein	+	+	+	+	+	+	+	+
fig|283B.peg.1001	257	hypothetical protein	+	+	+	+	+	+	+	+
fig|283B.peg.1395	309	hypothetical protein	+	+	+	+	+	+	+	+
fig|283B.peg.1767	195	hypothetical protein	+	+	+	+	+	+	+	+
fig|283B.peg.2344	270	hypothetical protein	+	+	+	+	+	+	+	+
fig|283B.peg.2357	469	hypothetical protein	+	+	+	+	+	+	+	+
fig|283B.peg.2531	452	hypothetical protein	+	+	+	+	+	+	+	+
fig|283B.peg.3008	356	hypothetical protein	+	+	+	+	+	+	+	+
fig|283B.peg.3173	535	hypothetical protein	+	+	+	+	+	+	+	+
fig|283B.peg.3202	93	hypothetical protein	+	+	+	+	+	+	+	+
fig|283B.peg.3313	450	hypothetical protein	+	+	+	+	+	+	+	+
fig|283B.peg.3710	467	hypothetical protein	+	+	+	+	+	+	+	+
fig|283B.peg.3733	923	hypothetical protein	+	+	+	+	+	+	+	+
fig|283B.peg.3758	214	hypothetical protein	+	+	+	+	+	+	+	+
fig|283B.peg.4260	752	hypothetical protein	+	+	+	+	+	+	+	+
fig|283B.peg.4327	227	hypothetical protein	+	+	+	+	+	+	+	+
fig|283B.peg.4518	766	hypothetical protein	+	+	+	+	+	+	+	+
fig|283B.peg.4640	163	hypothetical protein	+	+	+	+	+	+	+	+
fig|283B.peg.4969	224	Integrase protein	+	+	+	+	+	+	+	+
fig|283B.peg.3218	1163	Isoleucyl-tRNA synthetase (EC 6.1.1.5)	+	+	+	+	+	+	+	+
fig|283B.peg.1234	288	O-antigen export system, permease protein	+	+	+	+	+	+	+	+
fig|283B.peg.2313	528	Possible beta-xylosidase, family 43 of glycosyl hydrolases	+	+	+	+	+	+	+	+
fig|283B.peg.237	287	retinol dehydrogenase 13 (all-trans and 9-cis)	+	+	+	+	+	+	+	+
fig|283B.peg.4402	143	Small heat shock protein	+	+	+	+	+	+	+	+
fig|283B.peg.1208	168	Thiol peroxidase, Tpx-type (EC 1.11.1.15)	+	+	+	+	+	+	+	+
fig|283B.peg.3712	352	TonB-dependent receptor	+	+	+	+	+	+	+	+
fig|283B.peg.205	366	YgfD: protein that forms a complex with the methylmalonyl-CoA mutase in a pathway for conversion of succinyl-CoA to propionyl-CoA	+	+	+	+	+	+	+	+
fig|283B.peg.2478	304	putative glucosyl transferase	+	+	+	+	+	+	+	+
fig|283B.peg.4315	375	Putative glutathionylspermidine synthase	+	+	+	+	+	+	+	+
fig|283B.peg.869	641	Putative glycosyl hydrolase of unknown function (DUF1680)	+	+	+	+	+	+	+	+
fig|283B.peg.1625	702	Putative glycosyl hydrolase of unknown function (DUF1680)	+	+	+	+	+	+	+	+
fig|283B.peg.2018	784	Putative glycosyl hydrolase of unknown function (DUF1680)	+	+	+	+	+	+	+	+
fig|283B.peg.2534	817	Putative glycosyl hydrolase of unknown function (DUF1680)	+	+	+	+	+	+	+	+
fig|283B.peg.3079	812	Putative glycosyl hydrolase of unknown function (DUF1680)	+	+	+	+	+	+	+	+
fig|283B.peg.1231	272	Putative glycosyltransferase	+	+	+	+	+	+	+	+
fig|283B.peg.1636	273	Putative glycosyltransferase	+	+	+	+	+	+	+	+
fig|283B.peg.2482	311	Putative glycosyltransferase	+	+	+	+	+	+	+	+
fig|283B.peg.1580	824	putative glycosyltransferase - possibly involved in cell wall localization and side chain formation of rhamnose-glucose polysaccharide	+	+	+	+	+	+	+	+
fig|283B.peg.3569	370	putative glycosyltransferase protein	+	+	+	+	+	+	+	+
fig|283B.peg.1333	952	putative glycosyslhydrolase	+	+	+	+	+	+	+	+
fig|283B.peg.1362	921	putative glycosyslhydrolase	+	+	+	+	+	+	+	+
fig|283B.peg.1681	1077	putative glycosyslhydrolase	+	+	+	+	+	+	+	+
fig|283B.peg.228	631	Putative helicase	+	+	+	+	+	+	+	+
fig|283B.peg.352	768	Putative helicase	+	+	+	+	+	+	+	+
fig|283B.peg.441	419	Putative helicase	+	+	+	+	+	+	+	+
fig|283B.peg.474	538	Putative helicase	+	+	+	+	+	+	+	+
fig|283B.peg.516	417	Putative helicase	+	+	+	+	+	+	+	+
fig|283B.peg.1280	785	Putative helicase	+	+	+	+	+	+	+	+
fig|283B.peg.1453	801	Putative helicase	+	+	+	+	+	+	+	+
fig|283B.peg.1474	697	Putative helicase	+	+	+	+	+	+	+	+
fig|283B.peg.1690	384	Putative helicase	+	+	+	+	+	+	+	+
fig|283B.peg.2406	466	Putative helicase	+	+	+	+	+	+	+	+
fig|283B.peg.3304	760	Putative helicase	+	+	+	+	+	+	+	+
fig|283B.peg.3777	699	Putative helicase	+	+	+	+	+	+	+	+
fig|283B.peg.3716	516	putative hemagglutinin	+	+	+	+	+	+	+	+
fig|283B.peg.1478	525	putative hemin receptor	+	+	+	+	+	+	+	+
fig|283B.peg.750	524	Putative histidine ammonia-lyase protein	+	+	+	+	+	+	+	+
fig|283B.peg.626	342	Putative inner membrane protein	+	+	+	+	+	+	+	+
fig|283B.peg.4699	432	Putative inner membrane protein	+	+	+	+	+	+	+	+
fig|283B.peg.1207	209	putative integral membrane protein (dedA homolog)	+	+	+	+	+	+	+	+
fig|283B.peg.4961	321	putative integrase/recombinase	+	+	+	+	+	+	+	+
fig|283B.peg.2657	477	putative integration host factor IHF alpha subunit	+	+	+	+	+	+	+	+
fig|283B.peg.1247	402	putative intercellular adhesion protein A (biofilm formation)	+	+	+	+	+	+	+	+
fig|283B.peg.599	331	Putative ion-channel protein	+	+	+	+	+	+	+	+
fig|283B.peg.558	645	Putative isomerase	+	+	+	+	+	+	+	+
fig|283B.peg.2913	690	Putative isomerase	+	+	+	+	+	+	+	+
fig|283B.peg.334	820	Putative large secreted protein SCO0341	+	+	+	+	+	+	+	+
fig|283B.peg.459	819	Putative large secreted protein SCO0341	+	+	+	+	+	+	+	+
fig|283B.peg.1621	815	Putative large secreted protein SCO0341	+	+	+	+	+	+	+	+
fig|283B.peg.111	283	putative lipoprotein	+	+	+	+	+	+	+	+
fig|283B.peg.2174	133	putative lipoprotein	+	+	+	+	+	+	+	+
fig|283B.peg.2873	143	putative lipoprotein	+	+	+	+	+	+	+	+
fig|283B.peg.3162	781	putative lipoprotein	+	+	+	+	+	+	+	+
fig|283B.peg.3463	411	putative lipoprotein	+	+	+	+	+	+	+	+
fig|283B.peg.1611	191	Putative manganese efflux pump MntP	+	+	+	+	+	+	+	+
fig|283B.peg.3165	227	Putative membrane protease YugP	+	+	+	+	+	+	+	+
fig|283B.peg.520	105	putative membrane protein	+	+	+	+	+	+	+	+
fig|283B.peg.1991	196	putative membrane protein	+	+	+	+	+	+	+	+
fig|283B.peg.2518	1135	putative membrane protein	+	+	+	+	+	+	+	+
fig|283B.peg.2720	188	putative membrane protein	+	+	+	+	+	+	+	+
fig|283B.peg.2919	557	putative membrane protein	+	+	+	+	+	+	+	+
fig|283B.peg.3461	96	putative membrane protein	+	+	+	+	+	+	+	+
fig|283B.peg.4286	449	putative membrane protein	+	+	+	+	+	+	+	+
fig|283B.peg.2949	329	Putative membrane protein YeiH	+	+	+	+	+	+	+	+
fig|283B.peg.3917	398	Putative membrane transport protein	+	+	+	+	+	+	+	+
fig|283B.peg.2818	686	putative membrane-associated HD superfamily hydrolase	+	+	+	+	+	+	+	+
fig|283B.peg.2648	236	putative membrane-associated phospholipid phosphatase, PAP2 superfamily	+	+	+	+	+	+	+	+
fig|283B.peg.2924	206	putative membrane-associated phospholipid phosphatase, PAP2 superfamily	+	+	+	+	+	+	+	+
fig|283B.peg.3387	204	putative membrane-associated phospholipid phosphatase, PAP2 superfamily	+	+	+	+	+	+	+	+
fig|283B.peg.4901	264	putative membrane-associated phospholipid phosphatase, PAP2 superfamily	+	+	+	+	+	+	+	+
fig|283B.peg.3216	273	Putative metalloprotease yggG (EC 3.4.24.-)	+	+	+	+	+	+	+	+
fig|283B.peg.4411	540	putative mobilization protein	+	+	+	+	+	+	+	+
fig|283B.peg.4477	522	putative mobilization protein	+	+	+	+	+	+	+	+
fig|283B.peg.30	729	Putative mobilization protein BF0133	+	+	+	+	+	+	+	+
fig|283B.peg.1853	679	Putative mobilization protein BF0133	+	+	+	+	+	+	+	+
fig|283B.peg.2762	697	Putative mobilization protein BF0133	+	+	+	+	+	+	+	+
fig|283B.peg.4658	652	Putative mobilization protein BF0133	+	+	+	+	+	+	+	+
fig|283B.peg.4717	770	Putative mobilization protein BF0133	+	+	+	+	+	+	+	+
fig|283B.peg.4722	198	Putative mobilization protein BF0133	+	+	+	+	+	+	+	+
fig|283B.peg.4769	198	Putative mobilization protein BF0133	+	+	+	+	+	+	+	+
fig|283B.peg.2128	483	Putative molybdenum transport ATP-binding protein modF	+	+	+	+	+	+	+	+
fig|283B.peg.2563	269	putative N-acetylmuramoyl-L-alanine amidase	+	+	+	+	+	+	+	+
fig|283B.peg.3528	243	Putative nitroreductase	+	+	+	+	+	+	+	+
fig|283B.peg.3892	167	Putative Nudix hydrolase YfcD (EC 3.6.-.-)	+	+	+	+	+	+	+	+
fig|283B.peg.2107	155	putative outer membrane protein	+	+	+	+	+	+	+	+
fig|283B.peg.3633	439	Putative outer membrane protein	+	+	+	+	+	+	+	+
fig|283B.peg.3054	452	putative outer membrane protein precursor	+	+	+	+	+	+	+	+
fig|283B.peg.4271	662	putative outer membrane protein probably involved in nutrient binding	+	+	+	+	+	+	+	+
fig|283B.peg.4760	519	Putative outer membrane protein, probably involved in nutrient binding	+	+	+	+	+	+	+	+
fig|283B.peg.4763	426	Putative outer membrane protein, probably involved in nutrient binding	+	+	+	+	+	+	+	+
fig|283B.peg.3828	463	Putative oxalate/formate antiporter	+	+	+	+	+	+	+	+
fig|283B.peg.2125	299	putative oxidoreductase, nitronate monooxygenase family	+	+	+	+	+	+	+	+
fig|283B.peg.273	737	putative patatin-like phospholipase	+	+	+	+	+	+	+	+
fig|283B.peg.2640	808	putative patatin-like phospholipase	+	+	+	+	+	+	+	+
fig|283B.peg.1566	234	Putative periplasmic protein	+	+	+	+	+	+	+	+
fig|283B.peg.4814	147	Putative periplasmic protein	+	+	+	+	+	+	+	+
fig|283B.peg.4890	321	Putative periplasmic protein	+	+	+	+	+	+	+	+
fig|283B.peg.4891	465	Putative periplasmic protein	+	+	+	+	+	+	+	+
fig|283B.peg.2961	308	Putative permease	+	+	+	+	+	+	+	+
fig|283B.peg.3656	373	Putative phosphatidylinositol-4-phosphate 5-kinase	+	+	+	+	+	+	+	+
fig|283B.peg.1408	387	Putative phosphoesterase	+	+	+	+	+	+	+	+
fig|283B.peg.2603	140	Putative pre-16S rRNA nuclease YqgF	+	+	+	+	+	+	+	+
fig|283B.peg.3019	229	Putative preQ0 transporter YhhQ	+	+	+	+	+	+	+	+
fig|283B.peg.4101	177	putative protease I	+	+	+	+	+	+	+	+
fig|283B.peg.1590	299	Putative ribokinase	+	+	+	+	+	+	+	+
fig|283B.peg.2999	269	putative rRNA methylase	+	+	+	+	+	+	+	+
fig|283B.peg.1224	487	Putative secreted polysaccharide polymerase	+	+	+	+	+	+	+	+
fig|283B.peg.3082	1119	putative secreted protein	+	+	+	+	+	+	+	+
fig|283B.peg.2843	437	putative secreted tripeptidyl aminopeptidase	+	+	+	+	+	+	+	+
fig|283B.peg.1866	166	putative serine acetyltransferase, putative hexapeptide transferase family protein	+	+	+	+	+	+	+	+
fig|283B.peg.2285	319	Putative sodium-dependent transporter	+	+	+	+	+	+	+	+
fig|283B.peg.2488	125	Putative sugar translocase in surface polysaccharides biosynthesis	+	+	+	+	+	+	+	+
fig|283B.peg.2490	609	Putative sulfatase	+	+	+	+	+	+	+	+
fig|283B.peg.1917	1156	Putative superfamily I DNA helicases	+	+	+	+	+	+	+	+
fig|283B.peg.3410	367	putative surface layer protein	+	+	+	+	+	+	+	+
fig|283B.peg.560	201	Putative surface protein	+	+	+	+	+	+	+	+
fig|283B.peg.3201	207	Putative surface protein	+	+	+	+	+	+	+	+
fig|283B.peg.4177	196	Putative surface protein	+	+	+	+	+	+	+	+
fig|283B.peg.3459	176	putative thiol-disulfide isomerase	+	+	+	+	+	+	+	+
fig|283B.peg.171	966	Putative TonB-dependent receptor	+	+	+	+	+	+	+	+
fig|283B.peg.209	228	putative TonB-dependent receptor	+	+	+	+	+	+	+	+
fig|283B.peg.527	566	Putative TonB-dependent receptor	+	+	+	+	+	+	+	+
fig|283B.peg.1422	229	putative TonB-dependent receptor	+	+	+	+	+	+	+	+
fig|283B.peg.2005	298	putative TonB-dependent receptor	+	+	+	+	+	+	+	+
fig|283B.peg.2802	825	Putative TonB-dependent receptor	+	+	+	+	+	+	+	+
fig|283B.peg.2889	769	Putative TonB-dependent receptor	+	+	+	+	+	+	+	+
fig|283B.peg.2902	208	Putative TonB-dependent receptor	+	+	+	+	+	+	+	+
fig|283B.peg.3096	773	Putative TonB-dependent receptor	+	+	+	+	+	+	+	+
fig|283B.peg.3919	770	Putative TonB-dependent receptor	+	+	+	+	+	+	+	+
fig|283B.peg.4753	756	Putative TonB-dependent receptor	+	+	+	+	+	+	+	+
fig|283B.peg.657	184	putative transcriptional regulator	+	+	+	+	+	+	+	+
fig|283B.peg.2143	232	Putative transmembrane protein	+	+	+	+	+	+	+	+
fig|283B.peg.625	479	putative transmembrane transport protein, putative lipopolysaccharide biosynthesis protein	+	+	+	+	+	+	+	+
fig|283B.peg.1417	567	Putative transport protein	+	+	+	+	+	+	+	+
fig|283B.peg.2594	1087	putative Tricorn-like protease	+	+	+	+	+	+	+	+
fig|283B.peg.3339	1085	putative Tricorn-like protease	+	+	+	+	+	+	+	+
fig|283B.peg.613	291	Pyridoxal kinase (EC 2.7.1.35)	+	+	+	+	+	+	+	+
fig|283B.peg.4182	223	Pyridoxal phosphate-containing protein YggS	+	+	+	+	+	+	+	+
fig|283B.peg.2008	239	Pyridoxine 5'-phosphate synthase (EC 2.6.99.2)	+	+	+	+	+	+	+	+
fig|283B.peg.1588	241	Pyrimidine 5'-nucleotidase YjjG (EC 3.1.3.5)	+	+	+	+	+	+	+	+
fig|283B.peg.1468	548	Pyrophosphate-dependent fructose 6-phosphate-1-kinase (EC 2.7.1.90)	+	+	+	+	+	+	+	+
fig|283B.peg.4906	105	hypothetical protein	+	+	+	+	+	+	+	+
fig|283B.peg.4949	342	hypothetical protein	+	+	+	+	+	+	+	+
fig|283B.peg.4951	151	hypothetical protein	+	+	+	+	+	+	+	+
fig|283B.peg.4953	100	hypothetical protein	+	+	+	+	+	+	+	+
fig|283B.peg.4956	84	hypothetical protein	+	+	+	+	+	+	+	+
fig|283B.peg.4962	537	hypothetical protein	+	+	+	+	+	+	+	+
fig|283B.peg.4963	64	hypothetical protein	+	+	+	+	+	+	+	+
fig|283B.peg.4815	190	hypothetical protein	+	+	+	+	+	+	+	+
fig|283B.peg.4820	430	hypothetical protein	+	+	+	+	+	+	+	+
fig|283B.peg.4833	347	hypothetical protein	+	+	+	+	+	+	+	+
fig|283B.peg.4861	131	hypothetical protein	+	+	+	+	+	+	+	+
fig|283B.peg.767	127	(3R)-hydroxymyristoyl-[ACP] dehydratase (EC 4.2.1.-)	+	+	+	+	+	+	+	+
fig|283B.peg.3869	615	(E)-4-hydroxy-3-methylbut-2-enyl-diphosphate synthase (flavodoxin) (EC 1.17.7.3)	+	+	+	+	+	+	+	+
fig|283B.peg.4837	516	(R)-citramalate synthase (EC 2.3.1.182)	+	+	+	+	+	+	+	+
fig|283B.peg.264	309	[4Fe-4S]-AdoMet protein YhcC/YtqA	+	+	+	+	+	+	+	+
fig|283B.peg.4844	584	[FeFe] hydrogenase (EC 1.12.7.2)	+	+	+	+	+	+	+	+
fig|283B.peg.4843	345	[FeFe]-hydrogenase maturation protein HydE	+	+	+	+	+	+	+	+
fig|283B.peg.4841	397	[FeFe]-hydrogenase maturation protein HydF	+	+	+	+	+	+	+	+
fig|283B.peg.4842	473	[FeFe]-hydrogenase maturation protein HydG	+	+	+	+	+	+	+	+
fig|283B.peg.4195	383	1-deoxy-D-xylulose 5-phosphate reductoisomerase (EC 1.1.1.267)	+	+	+	+	+	+	+	+
fig|283B.peg.2426	645	1-deoxy-D-xylulose 5-phosphate synthase (EC 2.2.1.7)	+	+	+	+	+	+	+	+
fig|283B.peg.3250	587	1-deoxy-D-xylulose 5-phosphate synthase (EC 2.2.1.7)	+	+	+	+	+	+	+	+
fig|283B.peg.3652	676	1,4-alpha-glucan (glycogen) branching enzyme, GH-13-type (EC 2.4.1.18)	+	+	+	+	+	+	+	+
fig|283B.peg.574	860	1,4-alpha-glucan branching enzyme (EC 2.4.1.18)	+	+	+	+	+	+	+	+
fig|283B.peg.1745	334	1,4-beta-mannosyl-N-acetylglucosamine phosphorylase (EC 2.4.1.320)	+	+	+	+	+	+	+	+
fig|283B.peg.3312	136	1,4-dihydroxy-2-naphthoyl-CoA hydrolase (EC 3.1.2.28) in menaquinone biosynthesis	+	+	+	+	+	+	+	+
fig|283B.peg.110	225	16S rRNA (cytidine(1402)-2'-O)-methyltransferase (EC 2.1.1.198)	+	+	+	+	+	+	+	+
fig|283B.peg.3856	305	16S rRNA (cytosine(1402)-N(4))-methyltransferase (EC 2.1.1.199)	+	+	+	+	+	+	+	+
fig|283B.peg.289	210	16S rRNA (guanine(527)-N(7))-methyltransferase (EC 2.1.1.170)	+	+	+	+	+	+	+	+
fig|283B.peg.173	187	16S rRNA (guanine(966)-N(2))-methyltransferase (EC 2.1.1.171)	+	+	+	+	+	+	+	+
fig|283B.peg.968	234	16S rRNA (uracil(1498)-N(3))-methyltransferase (EC 2.1.1.193)	+	+	+	+	+	+	+	+
fig|283B.peg.4197	173	16S rRNA processing protein RimM	+	+	+	+	+	+	+	+
fig|283B.peg.727	397	2-amino-3-ketobutyrate coenzyme A ligase (EC 2.3.1.29)	+	+	+	+	+	+	+	+
fig|283B.peg.3124	149	2-amino-4-hydroxy-6-hydroxymethyldihydropteridine pyrophosphokinase (EC 2.7.6.3)	+	+	+	+	+	+	+	+
fig|283B.peg.3659	125	2-amino-4-hydroxy-6-hydroxymethyldihydropteridine pyrophosphokinase (EC 2.7.6.3)	+	+	+	+	+	+	+	+
fig|283B.peg.306	363	2-aminoethylphosphonate:pyruvate aminotransferase (EC 2.6.1.37)	+	+	+	+	+	+	+	+
fig|283B.peg.4208	161	2-C-methyl-D-erythritol 2,4-cyclodiphosphate synthase (EC 4.6.1.12)	+	+	+	+	+	+	+	+
fig|283B.peg.2003	220	2-C-methyl-D-erythritol 4-phosphate cytidylyltransferase (EC 2.7.7.60)	+	+	+	+	+	+	+	+
fig|283B.peg.2521	268	2-dehydro-3-deoxy-D-gluconate 5-dehydrogenase (EC 1.1.1.127) @ 2-deoxy-D-gluconate 3-dehydrogenase (EC 1.1.1.125)	+	+	+	+	+	+	+	+
fig|283B.peg.730	355	2-dehydro-3-deoxygluconokinase (EC 2.7.1.45)	+	+	+	+	+	+	+	+
fig|283B.peg.3213	341	2-dehydro-3-deoxygluconokinase (EC 2.7.1.45)	+	+	+	+	+	+	+	+
fig|283B.peg.3354	304	2-dehydropantoate 2-reductase (EC 1.1.1.169)	+	+	+	+	+	+	+	+
fig|283B.peg.112	230	2-haloalkanoic acid dehalogenase (EC 3.8.1.2)	+	+	+	+	+	+	+	+
fig|283B.peg.4313	377	2-iminoacetate synthase (ThiH) (EC 4.1.99.19)	+	+	+	+	+	+	+	+
fig|283B.peg.4840	499	2-isopropylmalate synthase (EC 2.3.3.13)	+	+	+	+	+	+	+	+
fig|283B.peg.4097	356	2-keto-3-deoxy-D-arabino-heptulosonate-7-phosphate synthase I beta (EC 2.5.1.54) / Chorismate mutase I (EC 5.4.99.5)	+	+	+	+	+	+	+	+
fig|283B.peg.939	266	2-Keto-3-deoxy-D-manno-octulosonate-8-phosphate synthase (EC 2.5.1.55)	+	+	+	+	+	+	+	+
fig|283B.peg.1486	361	2-oxoglutarate/2-oxoacid ferredoxin oxidoreductase, alpha subunit (EC 1.2.7.-)	+	+	+	+	+	+	+	+
fig|283B.peg.646	335	2-oxoglutarate/2-oxoacid ferredoxin oxidoreductase, beta subunit (EC 1.2.7.-)	+	+	+	+	+	+	+	+
fig|283B.peg.1484	255	2-oxoglutarate/2-oxoacid ferredoxin oxidoreductase, beta subunit (EC 1.2.7.-)	+	+	+	+	+	+	+	+
fig|283B.peg.1487	77	2-oxoglutarate/2-oxoacid ferredoxin oxidoreductase, delta subunit, ferredoxin-like 4Fe-4S binding protein (EC 1.2.7.-)	+	+	+	+	+	+	+	+
fig|283B.peg.1483	181	2-oxoglutarate/2-oxoacid ferredoxin oxidoreductase, gamma subunit (EC 1.2.7.-)	+	+	+	+	+	+	+	+
fig|283B.peg.647	616	2-oxoglutarate/2-oxoacid ferredoxin oxidoreductase, gamma subunit (EC 1.2.7.-) / 2-oxoglutarate/2-oxoacid ferredoxin oxidoreductase, alpha subunit (EC 1.2.7.-)	+	+	+	+	+	+	+	+
fig|283B.peg.3310	558	2-succinyl-5-enolpyruvyl-6-hydroxy-3-cyclohexene-1-carboxylic-acid synthase (EC 2.2.1.9)	+	+	+	+	+	+	+	+
fig|283B.peg.569	505	2,3-bisphosphoglycerate-independent phosphoglycerate mutase (EC 5.4.2.12)	+	+	+	+	+	+	+	+
fig|283B.peg.236	409	2,4-dienoyl-CoA reductase [NADPH] (EC 1.3.1.34)	+	+	+	+	+	+	+	+
fig|283B.peg.4864	267	23S rRNA (adenine(2058)-N(6))-dimethyltransferase (EC 2.1.1.184) => Erm(F)/Erm(35)	+	+	+	+	+	+	+	+
fig|283B.peg.1581	350	23S rRNA (adenine(2503)-C(2))-methyltransferase @ tRNA (adenine(37)-C(2))-methyltransferase (EC 2.1.1.192)	+	+	+	+	+	+	+	+
fig|283B.peg.982	395	23S rRNA (cytosine(1962)-C(5))-methyltransferase (EC 2.1.1.191)	+	+	+	+	+	+	+	+
fig|283B.peg.2507	483	23S rRNA (guanine(2445)-N(2))-methyltransferase (EC 2.1.1.173)	+	+	+	+	+	+	+	+
fig|283B.peg.433	256	23S rRNA (guanosine(2251)-2'-O)-methyltransferase (EC 2.1.1.185)	+	+	+	+	+	+	+	+
fig|283B.peg.1549	158	23S rRNA (pseudouridine(1915)-N(3))-methyltransferase (EC 2.1.1.177)	+	+	+	+	+	+	+	+
fig|283B.peg.4805	389	3-carboxymuconate cyclase	+	+	+	+	+	+	+	+
fig|283B.peg.618	141	3-dehydroquinate dehydratase II (EC 4.2.1.10)	+	+	+	+	+	+	+	+
fig|283B.peg.169	354	3-dehydroquinate synthase (EC 4.2.3.4)	+	+	+	+	+	+	+	+
fig|283B.peg.3453	173	3-deoxy-D-manno-octulosonate 8-phosphate phosphatase (EC 3.1.3.45)	+	+	+	+	+	+	+	+
fig|283B.peg.2816	407	3-deoxy-D-manno-octulosonic acid transferase (EC 2.4.99.12)(EC 2.4.99.13)	+	+	+	+	+	+	+	+
fig|283B.peg.3658	253	3-deoxy-manno-octulosonate cytidylyltransferase (EC 2.7.7.38)	+	+	+	+	+	+	+	+
fig|283B.peg.756	146	3-hydroxydecanoyl-[ACP] dehydratase (EC 4.2.1.59)	+	+	+	+	+	+	+	+
fig|283B.peg.4839	461	3-isopropylmalate dehydratase large subunit (EC 4.2.1.33)	+	+	+	+	+	+	+	+
fig|283B.peg.4838	199	3-isopropylmalate dehydratase small subunit (EC 4.2.1.33)	+	+	+	+	+	+	+	+
fig|283B.peg.4836	354	3-isopropylmalate dehydrogenase (EC 1.1.1.85)	+	+	+	+	+	+	+	+
fig|283B.peg.2169	274	3-methyl-2-oxobutanoate hydroxymethyltransferase (EC 2.1.2.11)	+	+	+	+	+	+	+	+
fig|283B.peg.235	255	3-oxo-5-alpha-steroid 4-dehydrogenase	+	+	+	+	+	+	+	+
fig|283B.peg.3152	249	3-oxoacyl-[acyl-carrier protein] reductase (EC 1.1.1.100), FadG	+	+	+	+	+	+	+	+
fig|283B.peg.1929	243	3-oxoacyl-[acyl-carrier protein] reductase paralog (EC 1.1.1.100)	+	+	+	+	+	+	+	+
fig|283B.peg.752	410	3-oxoacyl-[acyl-carrier-protein] synthase, KASI (EC 2.3.1.41)	+	+	+	+	+	+	+	+
fig|283B.peg.758	577	3-oxoacyl-[acyl-carrier-protein] synthase, KASII (EC 2.3.1.179)	+	+	+	+	+	+	+	+
fig|283B.peg.760	397	3-oxoacyl-[acyl-carrier-protein] synthase, KASII (EC 2.3.1.179)	+	+	+	+	+	+	+	+
fig|283B.peg.2459	422	3-oxoacyl-[acyl-carrier-protein] synthase, KASII (EC 2.3.1.179)	+	+	+	+	+	+	+	+
fig|283B.peg.1426	326	3-oxoacyl-[acyl-carrier-protein] synthase, KASIII (EC 2.3.1.180)	+	+	+	+	+	+	+	+
fig|283B.peg.3764	336	3-oxoacyl-[acyl-carrier-protein] synthase, KASIII (EC 2.3.1.180)	+	+	+	+	+	+	+	+
fig|283B.peg.162	409	3-phosphoshikimate 1-carboxyvinyltransferase (EC 2.5.1.19)	+	+	+	+	+	+	+	+
fig|283B.peg.3174	205	3,4-dihydroxy-2-butanone 4-phosphate synthase (EC 4.1.99.12)	+	+	+	+	+	+	+	+
fig|283B.peg.1301	405	3,4-dihydroxy-2-butanone 4-phosphate synthase (EC 4.1.99.12) / GTP cyclohydrolase II (EC 3.5.4.25)	+	+	+	+	+	+	+	+
fig|283B.peg.983	202	3'-5' exonuclease domain protein	+	+	+	+	+	+	+	+
fig|283B.peg.2502	716	3'-to-5' exoribonuclease RNase R	+	+	+	+	+	+	+	+
fig|283B.peg.790	347	3'-to-5' oligoribonuclease A, Bacillus type	+	+	+	+	+	+	+	+
fig|283B.peg.3789	275	3'(2'),5'-bisphosphate nucleotidase (EC 3.1.3.7)	+	+	+	+	+	+	+	+
fig|283B.peg.592	893	4-alpha-glucanotransferase (amylomaltase) (EC 2.4.1.25)	+	+	+	+	+	+	+	+
fig|283B.peg.68	321	4-deoxy-L-threo-5-hexosulose-uronate ketol-isomerase (EC 5.3.1.17)	+	+	+	+	+	+	+	+
fig|283B.peg.2522	281	4-deoxy-L-threo-5-hexosulose-uronate ketol-isomerase (EC 5.3.1.17)	+	+	+	+	+	+	+	+
fig|283B.peg.3590	276	4-diphosphocytidyl-2-C-methyl-D-erythritol kinase (EC 2.7.1.148)	+	+	+	+	+	+	+	+
fig|283B.peg.3214	225	4-hydroxy-2-oxoglutarate aldolase (EC 4.1.3.16) @ 2-dehydro-3-deoxyphosphogluconate aldolase (EC 4.1.2.14)	+	+	+	+	+	+	+	+
fig|283B.peg.207	289	4-hydroxy-3-methylbut-2-enyl diphosphate reductase (EC 1.17.7.4)	+	+	+	+	+	+	+	+
fig|283B.peg.448	252	4-hydroxy-tetrahydrodipicolinate reductase (EC 1.17.1.8)	+	+	+	+	+	+	+	+
fig|283B.peg.4787	290	4-hydroxy-tetrahydrodipicolinate synthase (EC 4.3.3.7)	+	+	+	+	+	+	+	+
fig|283B.peg.1927	148	4-hydroxybenzoyl-CoA thioesterase (EC 3.1.2.23)	+	+	+	+	+	+	+	+
fig|283B.peg.1583	367	4-hydroxythreonine-4-phosphate dehydrogenase (EC 1.1.1.262)	+	+	+	+	+	+	+	+
fig|283B.peg.1711	393	4-O-beta-D-mannosyl-D-glucose phosphorylase (EC 2.4.1.281)	+	+	+	+	+	+	+	+
fig|283B.peg.1704	509	4Fe-4S ferredoxin iron-sulfur binding domain protein	+	+	+	+	+	+	+	+
fig|283B.peg.1603	154	5-formyltetrahydrofolate cyclo-ligase (EC 6.3.3.2)	+	+	+	+	+	+	+	+
fig|283B.peg.1409	296	5-methyltetrahydrofolate--homocysteine methyltransferase (EC 2.1.1.13)	+	+	+	+	+	+	+	+
fig|283B.peg.3508	918	5-methyltetrahydrofolate--homocysteine methyltransferase (EC 2.1.1.13)	+	+	+	+	+	+	+	+
fig|283B.peg.103	318	5,10-methylenetetrahydrofolate reductase (EC 1.5.1.20)	+	+	+	+	+	+	+	+
fig|283B.peg.3255	318	5,10-methylenetetrahydrofolate reductase (EC 1.5.1.20)	+	+	+	+	+	+	+	+
fig|283B.peg.636	232	5'-methylthioadenosine nucleosidase (EC 3.2.2.16) @ S-adenosylhomocysteine nucleosidase (EC 3.2.2.9)	+	+	+	+	+	+	+	+
fig|283B.peg.1305	281	5'-nucleotidase (EC 3.1.3.5)	+	+	+	+	+	+	+	+
fig|283B.peg.1306	260	5'-nucleotidase (EC 3.1.3.5)	+	+	+	+	+	+	+	+
fig|283B.peg.2190	581	5'-nucleotidase (EC 3.1.3.5); 2',3'-cyclic-nucleotide 2'-phosphodiesterase (EC 3.1.4.16); Putative UDP-sugar hydrolase (EC 3.6.1.45)	+	+	+	+	+	+	+	+
fig|283B.peg.186	258	5'-nucleotidase SurE (EC 3.1.3.5)	+	+	+	+	+	+	+	+
fig|283B.peg.4117	111	6-carboxy-5,6,7,8-tetrahydropterin synthase (EC 4.1.2.50) @ Folate biosynthesis protein PTPS-III, catalyzes a reaction that bypasses dihydroneopterin aldolase (FolB)	+	+	+	+	+	+	+	+
fig|283B.peg.206	327	6-phosphofructokinase (EC 2.7.1.11)	+	+	+	+	+	+	+	+
fig|283B.peg.242	38	6-phosphofructokinase (EC 2.7.1.11)	+	+	+	+	+	+	+	+
fig|283B.peg.2448	337	6-phosphofructokinase (EC 2.7.1.11)	+	+	+	+	+	+	+	+
fig|283B.peg.4400	328	6-phosphofructokinase (EC 2.7.1.11)	+	+	+	+	+	+	+	+
fig|283B.peg.2119	479	6-phosphogluconate dehydrogenase, decarboxylating (EC 1.1.1.44)	+	+	+	+	+	+	+	+
fig|283B.peg.2117	238	6-phosphogluconolactonase (EC 3.1.1.31), eukaryotic type	+	+	+	+	+	+	+	+
fig|283B.peg.1599	169	6,7-dimethyl-8-ribityllumazine synthase (EC 2.5.1.78)	+	+	+	+	+	+	+	+
fig|283B.peg.4118	182	7-carboxy-7-deazaguanine synthase (EC 4.3.99.3)	+	+	+	+	+	+	+	+
fig|283B.peg.3018	223	7-cyano-7-deazaguanine synthase (EC 6.3.4.20)	+	+	+	+	+	+	+	+
fig|283B.peg.2136	390	8-amino-7-oxononanoate synthase (EC 2.3.1.47)	+	+	+	+	+	+	+	+
fig|283B.peg.2566	353	A/G-specific adenine glycosylase (EC 3.2.2.-)	+	+	+	+	+	+	+	+
fig|283B.peg.622	513	AAA+ ATPase superfamily protein YifB/ComM, associated with DNA recombination	+	+	+	+	+	+	+	+
fig|283B.peg.2112	408	ABC export system, membrane fusion protein BT1213	+	+	+	+	+	+	+	+
fig|283B.peg.240	332	ABC transporter, ATP-binding protein	+	+	+	+	+	+	+	+
fig|283B.peg.966	215	ABC transporter, ATP-binding protein	+	+	+	+	+	+	+	+
fig|283B.peg.1517	224	ABC transporter, ATP-binding protein	+	+	+	+	+	+	+	+
fig|283B.peg.2901	194	ABC transporter, ATP-binding protein	+	+	+	+	+	+	+	+
fig|283B.peg.1370	419	ABC transporter, permease protein	+	+	+	+	+	+	+	+
fig|283B.peg.1371	414	ABC transporter, permease protein	+	+	+	+	+	+	+	+
fig|283B.peg.1516	416	ABC transporter, permease protein	+	+	+	+	+	+	+	+
fig|283B.peg.1519	433	ABC transporter, permease protein	+	+	+	+	+	+	+	+
fig|283B.peg.1522	417	ABC transporter, permease protein	+	+	+	+	+	+	+	+
fig|283B.peg.1524	424	ABC transporter, permease protein	+	+	+	+	+	+	+	+
fig|283B.peg.4178	415	ABC transporter, permease protein	+	+	+	+	+	+	+	+
fig|283B.peg.1372	365	ABC transporter, RND-adapter-like protein	+	+	+	+	+	+	+	+
fig|283B.peg.3181	283	ABC transporter, substrate-binding protein (cluster 2, ribose/xylose/arabinose/galactose)	+	+	+	+	+	+	+	+
fig|283B.peg.2287	296	ABC transporter, substrate-binding protein (cluster 9, phospholipid)	+	+	+	+	+	+	+	+
fig|283B.peg.1369	240	ABC-type antimicrobial peptide transport system, ATPase component	+	+	+	+	+	+	+	+
fig|283B.peg.3561	225	ABC-type antimicrobial peptide transport system, ATPase component	+	+	+	+	+	+	+	+
fig|283B.peg.4038	225	ABC-type antimicrobial peptide transport system, ATPase component	+	+	+	+	+	+	+	+
fig|283B.peg.4296	237	ABC-type antimicrobial peptide transport system, ATPase component	+	+	+	+	+	+	+	+
fig|283B.peg.2111	248	ABC-type antimicrobial peptide transport system, ATPase component BT1214	+	+	+	+	+	+	+	+
fig|283B.peg.2110	407	ABC-type antimicrobial peptide transport system, permease component BT1215	+	+	+	+	+	+	+	+
fig|283B.peg.2216	218	ABC-type multidrug transport system, ATPase component	+	+	+	+	+	+	+	+
fig|283B.peg.2064	399	Acetate kinase (EC 2.7.2.1)	+	+	+	+	+	+	+	+
fig|283B.peg.3624	566	Acetolactate synthase large subunit (EC 2.2.1.6)	+	+	+	+	+	+	+	+
fig|283B.peg.3625	185	Acetolactate synthase small subunit (EC 2.2.1.6)	+	+	+	+	+	+	+	+
fig|283B.peg.3968	273	Acetyl esterase	+	+	+	+	+	+	+	+
fig|283B.peg.536	437	Acetyl xylan esterase 1; Cephalosporin-C deacetylase (EC 3.1.1.41)	+	+	+	+	+	+	+	+
fig|283B.peg.1701	551	Acetyl-CoA synthetase (EC 6.2.1.1)	+	+	+	+	+	+	+	+
fig|283B.peg.2844	444	Acetyl-coenzyme A carboxyl transferase alpha chain (EC 6.4.1.2) / Acetyl-coenzyme A carboxyl transferase beta chain (EC 6.4.1.2); Propionyl-CoA carboxylase beta chain (EC 6.4.1.3)	+	+	+	+	+	+	+	+
fig|283B.peg.3261	444	Acetyl-coenzyme A carboxyl transferase alpha chain (EC 6.4.1.2) / Acetyl-coenzyme A carboxyl transferase beta chain (EC 6.4.1.2); Propionyl-CoA carboxylase beta chain (EC 6.4.1.3)	+	+	+	+	+	+	+	+
fig|283B.peg.347	179	Acetyltransferase	+	+	+	+	+	+	+	+
fig|283B.peg.1639	187	Acetyltransferase	+	+	+	+	+	+	+	+
fig|283B.peg.2059	337	Acetyltransferase	+	+	+	+	+	+	+	+
fig|283B.peg.2687	152	Acetyltransferase	+	+	+	+	+	+	+	+
fig|283B.peg.2993	314	Acetyltransferase	+	+	+	+	+	+	+	+
fig|283B.peg.1867	113	Acetyltransferase (isoleucine patch superfamily)	+	+	+	+	+	+	+	+
fig|283B.peg.2147	166	Acetyltransferase, GNAT family	+	+	+	+	+	+	+	+
fig|283B.peg.3100	176	Acetyltransferase, GNAT family	+	+	+	+	+	+	+	+
fig|283B.peg.4747	162	Acetyltransferase, GNAT family	+	+	+	+	+	+	+	+
fig|283B.peg.4041	288	Acidobacterial duplicated orphan permease (function unknown)	+	+	+	+	+	+	+	+
fig|283B.peg.3559	775	Acidobacterial duplicated orphan permease (function unknown)	+	+	+	+	+	+	+	+
fig|283B.peg.3560	771	Acidobacterial duplicated orphan permease (function unknown)	+	+	+	+	+	+	+	+
fig|283B.peg.3562	770	Acidobacterial duplicated orphan permease (function unknown)	+	+	+	+	+	+	+	+
fig|283B.peg.4036	479	Acidobacterial duplicated orphan permease (function unknown)	+	+	+	+	+	+	+	+
fig|283B.peg.4037	270	Acidobacterial duplicated orphan permease (function unknown)	+	+	+	+	+	+	+	+
fig|283B.peg.4039	800	Acidobacterial duplicated orphan permease (function unknown)	+	+	+	+	+	+	+	+
fig|283B.peg.4040	790	Acidobacterial duplicated orphan permease (function unknown)	+	+	+	+	+	+	+	+
fig|283B.peg.4042	506	Acidobacterial duplicated orphan permease (function unknown)	+	+	+	+	+	+	+	+
fig|283B.peg.4295	808	Acidobacterial duplicated orphan permease (function unknown)	+	+	+	+	+	+	+	+
fig|283B.peg.229	748	Aconitate hydratase (EC 4.2.1.3)	+	+	+	+	+	+	+	+
fig|283B.peg.753	84	Acyl carrier protein	+	+	+	+	+	+	+	+
fig|283B.peg.759	86	Acyl carrier protein	+	+	+	+	+	+	+	+
fig|283B.peg.2460	79	Acyl carrier protein	+	+	+	+	+	+	+	+
fig|283B.peg.844	256	Acyl-[acyl-carrier-protein]--UDP-N-acetylglucosamine O-acyltransferase (EC 2.3.1.129)	+	+	+	+	+	+	+	+
fig|283B.peg.2849	258	Acyl-[acyl-carrier-protein]--UDP-N-acetylglucosamine O-acyltransferase (EC 2.3.1.129)	+	+	+	+	+	+	+	+
fig|283B.peg.3626	248	Acyl-ACP thioesterase	+	+	+	+	+	+	+	+
fig|283B.peg.3904	569	Acyl-CoA dehydrogenase	+	+	+	+	+	+	+	+
fig|283B.peg.1407	253	Acyl-CoA:1-acyl-sn-glycerol-3-phosphate acyltransferase (EC 2.3.1.51)	+	+	+	+	+	+	+	+
fig|283B.peg.1919	51	Acyltransferase	+	+	+	+	+	+	+	+
fig|283B.peg.2356	375	Acyltransferase	+	+	+	+	+	+	+	+
fig|283B.peg.3965	384	Acyltransferase	+	+	+	+	+	+	+	+
fig|283B.peg.1466	186	Acyltransferase family protein	+	+	+	+	+	+	+	+
fig|283B.peg.4955	92	Addiction module toxin, Txe/YoeB	+	+	+	+	+	+	+	+
fig|283B.peg.3365	175	Adenine phosphoribosyltransferase (EC 2.4.2.7)	+	+	+	+	+	+	+	+
fig|283B.peg.35	271	Adenine-specific methyltransferase (EC 2.1.1.72)	+	+	+	+	+	+	+	+
fig|283B.peg.42	253	Adenine-specific methyltransferase (EC 2.1.1.72)	+	+	+	+	+	+	+	+
fig|283B.peg.2832	245	Adenine-specific methyltransferase (EC 2.1.1.72)	+	+	+	+	+	+	+	+
fig|283B.peg.4018	170	Adenosylcobinamide kinase (EC 2.7.1.156) / Adenosylcobinamide-phosphate guanylyltransferase (EC 2.7.7.62)	+	+	+	+	+	+	+	+
fig|283B.peg.4061	311	Adenosylcobinamide-phosphate synthase (EC 6.3.1.10)	+	+	+	+	+	+	+	+
fig|283B.peg.2137	424	Adenosylmethionine-8-amino-7-oxononanoate aminotransferase (EC 2.6.1.62)	+	+	+	+	+	+	+	+
fig|283B.peg.3832	190	Adenylate kinase (EC 2.7.4.3)	+	+	+	+	+	+	+	+
fig|283B.peg.4223	449	Adenylosuccinate lyase (EC 4.3.2.2) @ SAICAR lyase (EC 4.3.2.2)	+	+	+	+	+	+	+	+
fig|283B.peg.3551	424	Adenylosuccinate synthetase (EC 6.3.4.4)	+	+	+	+	+	+	+	+
fig|283B.peg.3791	205	Adenylylsulfate kinase (EC 2.7.1.25)	+	+	+	+	+	+	+	+
fig|283B.peg.2472	344	ADP-heptose:LPS heptosyltransferase	+	+	+	+	+	+	+	+
fig|283B.peg.2689	185	ADP-ribose pyrophosphatase (EC 3.6.1.13)	+	+	+	+	+	+	+	+
fig|283B.peg.165	263	ADP-ribosylglycohydrolase	+	+	+	+	+	+	+	+
fig|283B.peg.2653	333	Aerotolerance protein BatA	+	+	+	+	+	+	+	+
fig|283B.peg.2652	341	Aerotolerance protein BatB	+	+	+	+	+	+	+	+
fig|283B.peg.2651	236	Aerotolerance protein BatC	+	+	+	+	+	+	+	+
fig|283B.peg.2650	612	Aerotolerance protein BatD	+	+	+	+	+	+	+	+
fig|283B.peg.2649	273	Aerotolerance protein BatE	+	+	+	+	+	+	+	+
fig|283B.peg.2722	342	Agmatine deiminase (EC 3.5.3.12)	+	+	+	+	+	+	+	+
fig|283B.peg.2956	364	Alanine dehydrogenase (EC 1.4.1.1)	+	+	+	+	+	+	+	+
fig|283B.peg.4179	421	Alanine transaminase (EC 2.6.1.2)	+	+	+	+	+	+	+	+
fig|283B.peg.178	872	Alanyl-tRNA synthetase (EC 6.1.1.7)	+	+	+	+	+	+	+	+
fig|283B.peg.1922	391	Alcohol dehydrogenase (EC 1.1.1.1)	+	+	+	+	+	+	+	+
fig|283B.peg.62	479	Aldehyde dehydrogenase A (EC 1.2.1.22) @ Glycolaldehyde dehydrogenase (EC 1.2.1.21)	+	+	+	+	+	+	+	+
fig|283B.peg.1705	461	Aldo/keto reductase	+	+	+	+	+	+	+	+
fig|283B.peg.975	378	Aldose 1-epimerase	+	+	+	+	+	+	+	+
fig|283B.peg.1497	382	Aldose 1-epimerase (EC 5.1.3.3)	+	+	+	+	+	+	+	+
fig|283B.peg.1500	365	Aldose 1-epimerase (EC 5.1.3.3)	+	+	+	+	+	+	+	+
fig|283B.peg.3040	378	Aldose 1-epimerase (EC 5.1.3.3)	+	+	+	+	+	+	+	+
fig|283B.peg.2962	292	aldose epimerase family protein	+	+	+	+	+	+	+	+
fig|283B.peg.1454	254	Aliphatic amidase AmiE (EC 3.5.1.4)	+	+	+	+	+	+	+	+
fig|283B.peg.2797	473	Alkaline phosphatase (EC 3.1.3.1)	+	+	+	+	+	+	+	+
fig|283B.peg.3636	528	Alkaline phosphatase (EC 3.1.3.1)	+	+	+	+	+	+	+	+
fig|283B.peg.1710	301	Alkaline phosphodiesterase I (EC 3.1.4.1) / Nucleotide pyrophosphatase (EC 3.6.1.9)	+	+	+	+	+	+	+	+
fig|283B.peg.3707	189	Alkyl hydroperoxide reductase protein C (EC 1.11.1.15)	+	+	+	+	+	+	+	+
fig|283B.peg.3706	517	Alkyl hydroperoxide reductase protein F	+	+	+	+	+	+	+	+
fig|283B.peg.2738	282	Alpha-1,2-fucosyltransferase	+	+	+	+	+	+	+	+
fig|283B.peg.3572	264	Alpha-1,2-fucosyltransferase	+	+	+	+	+	+	+	+
fig|283B.peg.862	408	Alpha-1,2-mannosidase	+	+	+	+	+	+	+	+
fig|283B.peg.1752	771	Alpha-1,2-mannosidase	+	+	+	+	+	+	+	+
fig|283B.peg.1753	761	Alpha-1,2-mannosidase	+	+	+	+	+	+	+	+
fig|283B.peg.1756	741	Alpha-1,2-mannosidase	+	+	+	+	+	+	+	+
fig|283B.peg.2219	751	Alpha-1,2-mannosidase	+	+	+	+	+	+	+	+
fig|283B.peg.3695	778	Alpha-1,2-mannosidase	+	+	+	+	+	+	+	+
fig|283B.peg.3697	760	Alpha-1,2-mannosidase	+	+	+	+	+	+	+	+
fig|283B.peg.4275	731	Alpha-1,2-mannosidase	+	+	+	+	+	+	+	+
fig|283B.peg.2140	465	Alpha-amylase (EC 3.2.1.1)	+	+	+	+	+	+	+	+
fig|283B.peg.581	617	Alpha-amylase (Neopullulanase) SusA (EC 3.2.1.135)	+	+	+	+	+	+	+	+
fig|283B.peg.1769	536	alpha-galactosidase (EC 3.2.1.22)	+	+	+	+	+	+	+	+
fig|283B.peg.1916	719	alpha-galactosidase (EC 3.2.1.22)	+	+	+	+	+	+	+	+
fig|283B.peg.2395	297	alpha-galactosidase (EC 3.2.1.22)	+	+	+	+	+	+	+	+
fig|283B.peg.2396	246	alpha-galactosidase (EC 3.2.1.22)	+	+	+	+	+	+	+	+
fig|283B.peg.744	643	alpha-glucosidase	+	+	+	+	+	+	+	+
fig|283B.peg.1388	628	alpha-glucosidase	+	+	+	+	+	+	+	+
fig|283B.peg.865	346	Alpha-glucosidase (EC 3.2.1.20)	+	+	+	+	+	+	+	+
fig|283B.peg.864	278	Alpha-glucosidase (EC 3.2.1.20)	+	+	+	+	+	+	+	+
fig|283B.peg.1292	645	Alpha-glucosidase (EC 3.2.1.20)	+	+	+	+	+	+	+	+
fig|283B.peg.1747	672	Alpha-glucosidase (EC 3.2.1.20)	+	+	+	+	+	+	+	+
fig|283B.peg.3068	908	Alpha-glucosidase (EC 3.2.1.20)	+	+	+	+	+	+	+	+
fig|283B.peg.83	795	Alpha-glucosidases, family 31 of glycosyl hydrolases	+	+	+	+	+	+	+	+
fig|283B.peg.741	660	alpha-L-arabinofuranosidase (EC 3.2.1.55)	+	+	+	+	+	+	+	+
fig|283B.peg.2024	833	alpha-L-arabinofuranosidase (EC 3.2.1.55)	+	+	+	+	+	+	+	+
fig|283B.peg.2612	508	alpha-L-arabinofuranosidase (EC 3.2.1.55)	+	+	+	+	+	+	+	+
fig|283B.peg.847	680	alpha-L-fucosidase (EC 3.2.1.51)	+	+	+	+	+	+	+	+
fig|283B.peg.1392	549	alpha-L-fucosidase (EC 3.2.1.51)	+	+	+	+	+	+	+	+
fig|283B.peg.2444	442	alpha-L-fucosidase (EC 3.2.1.51)	+	+	+	+	+	+	+	+
fig|283B.peg.2453	462	alpha-L-fucosidase (EC 3.2.1.51)	+	+	+	+	+	+	+	+
fig|283B.peg.2614	450	alpha-L-fucosidase (EC 3.2.1.51)	+	+	+	+	+	+	+	+
fig|283B.peg.3326	495	alpha-L-fucosidase (EC 3.2.1.51)	+	+	+	+	+	+	+	+
fig|283B.peg.4937	628	alpha-L-fucosidase (EC 3.2.1.51)	+	+	+	+	+	+	+	+
fig|283B.peg.1348	594	alpha-L-rhamnosidase (EC 3.2.1.40)	+	+	+	+	+	+	+	+
fig|283B.peg.1627	715	alpha-L-rhamnosidase (EC 3.2.1.40)	+	+	+	+	+	+	+	+
fig|283B.peg.2392	591	alpha-L-rhamnosidase (EC 3.2.1.40)	+	+	+	+	+	+	+	+
fig|283B.peg.1743	414	alpha-N-acetylgalactosaminidase (EC 3.2.1.49)	+	+	+	+	+	+	+	+
fig|283B.peg.128	718	Alpha-N-acetylglucosaminidase (EC 3.2.1.50)	+	+	+	+	+	+	+	+
fig|283B.peg.3690	755	Alpha-N-acetylglucosaminidase (EC 3.2.1.50)	+	+	+	+	+	+	+	+
fig|283B.peg.1624	1325	alpha-rhamnosidase	+	+	+	+	+	+	+	+
fig|283B.peg.2185	919	alpha-rhamnosidase	+	+	+	+	+	+	+	+
fig|283B.peg.4015	177	Alpha-ribazole-5'-phosphate phosphatase (EC 3.1.3.73)	+	+	+	+	+	+	+	+
fig|283B.peg.395	749	alpha-xylosidase (EC 3.2.1.177)	+	+	+	+	+	+	+	+
fig|283B.peg.1387	818	alpha-xylosidase (EC 3.2.1.177)	+	+	+	+	+	+	+	+
fig|283B.peg.2019	820	alpha-xylosidase (EC 3.2.1.177)	+	+	+	+	+	+	+	+
fig|283B.peg.2684	751	Alpha,alpha-trehalose-phosphate synthase [UDP-forming] (EC 2.4.1.15) / Trehalose-6-phosphate phosphatase (EC 3.1.3.12)	+	+	+	+	+	+	+	+
fig|283B.peg.3211	497	Altronate dehydratase (EC 4.2.1.7)	+	+	+	+	+	+	+	+
fig|283B.peg.3232	480	Altronate oxidoreductase (EC 1.1.1.58)	+	+	+	+	+	+	+	+
fig|283B.peg.1579	439	Amidase enhancer	+	+	+	+	+	+	+	+
fig|283B.peg.1264	628	Amidophosphoribosyltransferase (EC 2.4.2.14)	+	+	+	+	+	+	+	+
fig|283B.peg.2928	469	Amidophosphoribosyltransferase (EC 2.4.2.14)	+	+	+	+	+	+	+	+
fig|283B.peg.4703	467	Amino acid carrier protein	+	+	+	+	+	+	+	+
fig|283B.peg.1459	139	Amino acid-binding ACT	+	+	+	+	+	+	+	+
fig|283B.peg.3817	143	Amino acid-binding ACT	+	+	+	+	+	+	+	+
fig|283B.peg.2203	239	Aminobenzoyl-glutamate transport protein	+	+	+	+	+	+	+	+
fig|283B.peg.3030	198	Aminodeoxychorismate lyase (EC 4.1.3.38)	+	+	+	+	+	+	+	+
fig|283B.peg.2930	362	Aminomethyltransferase (glycine cleavage system T protein) (EC 2.1.2.10)	+	+	+	+	+	+	+	+
fig|283B.peg.133	340	Aminopeptidase	+	+	+	+	+	+	+	+
fig|283B.peg.320	516	Aminopeptidase	+	+	+	+	+	+	+	+
fig|283B.peg.2718	459	Aminopeptidase C (EC 3.4.22.40)	+	+	+	+	+	+	+	+
fig|283B.peg.4108	416	Aminopeptidase C (EC 3.4.22.40)	+	+	+	+	+	+	+	+
fig|283B.peg.4189	397	Aminopeptidase C (EC 3.4.22.40)	+	+	+	+	+	+	+	+
fig|283B.peg.512	335	Aminopeptidase Y (Arg, Lys, Leu preference) (EC 3.4.11.15)	+	+	+	+	+	+	+	+
fig|283B.peg.4779	259	AMP nucleosidase (EC 3.2.2.4)	+	+	+	+	+	+	+	+
fig|283B.peg.1578	429	AmpG protein, beta-lactamase induction signal transducer	+	+	+	+	+	+	+	+
fig|283B.peg.1746	433	AmpG protein, beta-lactamase induction signal transducer	+	+	+	+	+	+	+	+
fig|283B.peg.2123	433	Anaerobic C4-dicarboxylate transporter	+	+	+	+	+	+	+	+
fig|283B.peg.2577	332	Anthranilate phosphoribosyltransferase (EC 2.4.2.18)	+	+	+	+	+	+	+	+
fig|283B.peg.2578	197	Anthranilate synthase, amidotransferase component (EC 4.1.3.27) @ Para-aminobenzoate synthase, amidotransferase component (EC 2.6.1.85)	+	+	+	+	+	+	+	+
fig|283B.peg.2579	467	Anthranilate synthase, aminase component (EC 4.1.3.27)	+	+	+	+	+	+	+	+
fig|283B.peg.2062	118	Antiholin-like protein LrgA	+	+	+	+	+	+	+	+
fig|283B.peg.1670	94	Antitoxin HigA	+	+	+	+	+	+	+	+
fig|283B.peg.4385	102	Antitoxin HigA	+	+	+	+	+	+	+	+
fig|283B.peg.733	360	AP endonuclease domain protein	+	+	+	+	+	+	+	+
fig|283B.peg.2585	817	ApeH acylamino-acid-releasing enzyme (EC 3.4.19.1)	+	+	+	+	+	+	+	+
fig|283B.peg.3034	334	Arabinan endo-1,5-alpha-L-arabinosidase A	+	+	+	+	+	+	+	+
fig|283B.peg.1354	113	Arabinosidase	+	+	+	+	+	+	+	+
fig|283B.peg.63	335	Arabinosidase	+	+	+	+	+	+	+	+
fig|283B.peg.1355	656	Arabinosidase	+	+	+	+	+	+	+	+
fig|283B.peg.1725	159	Arginine pathway regulatory protein ArgR, repressor of arg regulon	+	+	+	+	+	+	+	+
fig|283B.peg.600	447	Argininosuccinate lyase (EC 4.3.2.1)	+	+	+	+	+	+	+	+
fig|283B.peg.1723	403	Argininosuccinate synthase (EC 6.3.4.5)	+	+	+	+	+	+	+	+
fig|283B.peg.2492	607	Arginyl-tRNA synthetase (EC 6.1.1.19)	+	+	+	+	+	+	+	+
fig|283B.peg.2280	143	Arsenate reductase (EC 1.20.4.4) thioredoxin-coupled, LMWP family	+	+	+	+	+	+	+	+
fig|283B.peg.2772	152	Arsenate reductase (EC 1.20.4.4) thioredoxin-coupled, LMWP family	+	+	+	+	+	+	+	+
fig|283B.peg.330	516	Arylsulfatase (EC 3.1.6.1)	+	+	+	+	+	+	+	+
fig|283B.peg.740	521	Arylsulfatase (EC 3.1.6.1)	+	+	+	+	+	+	+	+
fig|283B.peg.1334	465	Arylsulfatase (EC 3.1.6.1)	+	+	+	+	+	+	+	+
fig|283B.peg.2977	506	Arylsulfatase (EC 3.1.6.1)	+	+	+	+	+	+	+	+
fig|283B.peg.3109	474	Arylsulfatase (EC 3.1.6.1)	+	+	+	+	+	+	+	+
fig|283B.peg.3110	509	Arylsulfatase (EC 3.1.6.1)	+	+	+	+	+	+	+	+
fig|283B.peg.3143	566	Arylsulfatase (EC 3.1.6.1)	+	+	+	+	+	+	+	+
fig|283B.peg.1275	557	Asparagine synthetase [glutamine-hydrolyzing] (EC 6.3.5.4)	+	+	+	+	+	+	+	+
fig|283B.peg.4221	468	Asparaginyl-tRNA synthetase (EC 6.1.1.22)	+	+	+	+	+	+	+	+
fig|283B.peg.424	117	Aspartate 1-decarboxylase (EC 4.1.1.11)	+	+	+	+	+	+	+	+
fig|283B.peg.1302	398	Aspartate aminotransferase (EC 2.6.1.1)	+	+	+	+	+	+	+	+
fig|283B.peg.1128	478	Aspartate ammonia-lyase (EC 4.3.1.1)	+	+	+	+	+	+	+	+
fig|283B.peg.3671	314	Aspartate carbamoyltransferase (EC 2.1.3.2)	+	+	+	+	+	+	+	+
fig|283B.peg.3672	156	Aspartate carbamoyltransferase regulatory chain (PyrI)	+	+	+	+	+	+	+	+
fig|283B.peg.1416	547	Aspartate decarboxylase AsdA	+	+	+	+	+	+	+	+
fig|283B.peg.2230	347	Aspartate--ammonia ligase (EC 6.3.1.1)	+	+	+	+	+	+	+	+
fig|283B.peg.1381	337	Aspartate-semialdehyde dehydrogenase (EC 1.2.1.11)	+	+	+	+	+	+	+	+
fig|283B.peg.2683	449	Aspartokinase (EC 2.7.2.4)	+	+	+	+	+	+	+	+
fig|283B.peg.4171	440	Aspartokinase (EC 2.7.2.4)	+	+	+	+	+	+	+	+
fig|283B.peg.3517	811	Aspartokinase (EC 2.7.2.4) / Homoserine dehydrogenase (EC 1.1.1.3)	+	+	+	+	+	+	+	+
fig|283B.peg.2726	588	Aspartyl-tRNA synthetase (EC 6.1.1.12)	+	+	+	+	+	+	+	+
fig|283B.peg.1536	284	ATP phosphoribosyltransferase (EC 2.4.2.17) => HisGl	+	+	+	+	+	+	+	+
fig|283B.peg.312	531	ATP synthase alpha chain (EC 3.6.3.14)	+	+	+	+	+	+	+	+
fig|283B.peg.319	512	ATP synthase beta chain (EC 3.6.3.14)	+	+	+	+	+	+	+	+
fig|283B.peg.313	186	ATP synthase delta chain (EC 3.6.3.14)	+	+	+	+	+	+	+	+
fig|283B.peg.316	364	ATP synthase F0 sector subunit a (EC 3.6.3.14)	+	+	+	+	+	+	+	+
fig|283B.peg.314	167	ATP synthase F0 sector subunit b (EC 3.6.3.14)	+	+	+	+	+	+	+	+
fig|283B.peg.315	85	ATP synthase F0 sector subunit c (EC 3.6.3.14)	+	+	+	+	+	+	+	+
fig|283B.peg.311	290	ATP synthase gamma chain (EC 3.6.3.14)	+	+	+	+	+	+	+	+
fig|283B.peg.317	138	ATP synthase protein I	+	+	+	+	+	+	+	+
fig|283B.peg.990	236	ATP-binding protein	+	+	+	+	+	+	+	+
fig|283B.peg.1762	108	ATP-dependent Clp protease adaptor protein ClpS	+	+	+	+	+	+	+	+
fig|283B.peg.1763	743	ATP-dependent Clp protease ATP-binding subunit ClpA	+	+	+	+	+	+	+	+
fig|283B.peg.3773	417	ATP-dependent Clp protease ATP-binding subunit ClpX	+	+	+	+	+	+	+	+
fig|283B.peg.3772	224	ATP-dependent Clp protease proteolytic subunit ClpP (EC 3.4.21.92)	+	+	+	+	+	+	+	+
fig|283B.peg.2642	839	ATP-dependent Clp protease, ATP-binding subunit ClpC	+	+	+	+	+	+	+	+
fig|283B.peg.300	686	ATP-dependent DNA helicase	+	+	+	+	+	+	+	+
fig|283B.peg.3272	514	ATP-dependent DNA helicase	+	+	+	+	+	+	+	+
fig|283B.peg.4476	592	ATP-dependent DNA helicase	+	+	+	+	+	+	+	+
fig|283B.peg.2002	699	ATP-dependent DNA helicase RecG (EC 3.6.4.12)	+	+	+	+	+	+	+	+
fig|283B.peg.1616	806	ATP-dependent DNA helicase RecQ	+	+	+	+	+	+	+	+
fig|283B.peg.3556	606	ATP-dependent DNA helicase RecQ	+	+	+	+	+	+	+	+
fig|283B.peg.3774	727	ATP-dependent DNA helicase RecQ	+	+	+	+	+	+	+	+
fig|283B.peg.4106	632	ATP-dependent DNA helicase RecS (RecQ family)	+	+	+	+	+	+	+	+
fig|283B.peg.4304	797	ATP-dependent DNA helicase UvrD/PcrA (EC 3.6.4.12)	+	+	+	+	+	+	+	+
fig|283B.peg.3588	1059	ATP-dependent helicase	+	+	+	+	+	+	+	+
fig|283B.peg.4031	826	ATP-dependent protease La (EC 3.4.21.53) Type I	+	+	+	+	+	+	+	+
fig|283B.peg.4025	426	ATP-dependent RNA helicase	+	+	+	+	+	+	+	+
fig|283B.peg.2704	438	ATP-dependent RNA helicase BT1154	+	+	+	+	+	+	+	+
fig|283B.peg.3137	435	ATP-dependent RNA helicase RhlE (EC 3.6.4.13)	+	+	+	+	+	+	+	+
fig|283B.peg.2841	188	ATP:Cob(I)alamin adenosyltransferase (EC 2.5.1.17)	+	+	+	+	+	+	+	+
fig|283B.peg.4058	192	ATP:Cob(I)alamin adenosyltransferase (EC 2.5.1.17) @ ATP:Cob(I)alamin adenosyltransferase (EC 2.5.1.17), cobalamin synthesis	+	+	+	+	+	+	+	+
fig|283B.peg.239	274	ATP/GTP-binding protein	+	+	+	+	+	+	+	+
fig|283B.peg.2979	393	ATPase	+	+	+	+	+	+	+	+
fig|283B.peg.299	1218	ATPase involved in DNA repair	+	+	+	+	+	+	+	+
fig|283B.peg.4529	1221	ATPase involved in DNA repair	+	+	+	+	+	+	+	+
fig|283B.peg.309	541	ATPase RavA	+	+	+	+	+	+	+	+
fig|283B.peg.1748	282	Bacillopeptidase F precursor (EC 3.4.21.-)	+	+	+	+	+	+	+	+
fig|283B.peg.2159	161	Bacterial non-heme ferritin (EC 1.16.3.2)	+	+	+	+	+	+	+	+
fig|283B.peg.4405	161	Bacterial non-heme ferritin (EC 1.16.3.2)	+	+	+	+	+	+	+	+
fig|283B.peg.2897	734	Bacteriocin/lantibiotic efflux ABC transporter, permease/ATP-binding protein	+	+	+	+	+	+	+	+
fig|283B.peg.4517	734	Bacteriocin/lantibiotic efflux ABC transporter, permease/ATP-binding protein	+	+	+	+	+	+	+	+
fig|283B.peg.1890	340	Basic proline-rich protein	+	+	+	+	+	+	+	+
fig|283B.peg.1186	334	Beta-1,3-glucosyltransferase	+	+	+	+	+	+	+	+
fig|283B.peg.1443	333	Beta-1,3-glucosyltransferase	+	+	+	+	+	+	+	+
fig|283B.peg.3570	292	Beta-1,3-glucosyltransferase	+	+	+	+	+	+	+	+
fig|283B.peg.81	1010	beta-galactosidase (EC 3.2.1.23)	+	+	+	+	+	+	+	+
fig|283B.peg.82	1123	beta-galactosidase (EC 3.2.1.23)	+	+	+	+	+	+	+	+
fig|283B.peg.415	875	beta-galactosidase (EC 3.2.1.23)	+	+	+	+	+	+	+	+
fig|283B.peg.559	1059	beta-galactosidase (EC 3.2.1.23)	+	+	+	+	+	+	+	+
fig|283B.peg.737	1110	beta-galactosidase (EC 3.2.1.23)	+	+	+	+	+	+	+	+
fig|283B.peg.1332	1002	beta-galactosidase (EC 3.2.1.23)	+	+	+	+	+	+	+	+
fig|283B.peg.1353	705	beta-galactosidase (EC 3.2.1.23)	+	+	+	+	+	+	+	+
fig|283B.peg.1356	956	beta-galactosidase (EC 3.2.1.23)	+	+	+	+	+	+	+	+
fig|283B.peg.1671	1427	beta-galactosidase (EC 3.2.1.23)	+	+	+	+	+	+	+	+
fig|283B.peg.1679	1057	beta-galactosidase (EC 3.2.1.23)	+	+	+	+	+	+	+	+
fig|283B.peg.1680	947	beta-galactosidase (EC 3.2.1.23)	+	+	+	+	+	+	+	+
fig|283B.peg.1738	1032	beta-galactosidase (EC 3.2.1.23)	+	+	+	+	+	+	+	+
fig|283B.peg.2023	783	beta-galactosidase (EC 3.2.1.23)	+	+	+	+	+	+	+	+
fig|283B.peg.2079	1020	beta-galactosidase (EC 3.2.1.23)	+	+	+	+	+	+	+	+
fig|283B.peg.2218	835	beta-galactosidase (EC 3.2.1.23)	+	+	+	+	+	+	+	+
fig|283B.peg.2388	956	beta-galactosidase (EC 3.2.1.23)	+	+	+	+	+	+	+	+
fig|283B.peg.2399	682	beta-galactosidase (EC 3.2.1.23)	+	+	+	+	+	+	+	+
fig|283B.peg.2912	1076	beta-galactosidase (EC 3.2.1.23)	+	+	+	+	+	+	+	+
fig|283B.peg.3041	631	beta-galactosidase (EC 3.2.1.23)	+	+	+	+	+	+	+	+
fig|283B.peg.3144	902	beta-galactosidase (EC 3.2.1.23)	+	+	+	+	+	+	+	+
fig|283B.peg.3146	816	beta-galactosidase (EC 3.2.1.23)	+	+	+	+	+	+	+	+
fig|283B.peg.4095	629	beta-galactosidase (EC 3.2.1.23)	+	+	+	+	+	+	+	+
fig|283B.peg.4897	680	beta-galactosidase (EC 3.2.1.23)	+	+	+	+	+	+	+	+
fig|283B.peg.2420	971	Beta-galactosidase (EC 3.2.1.23) (Lactase)	+	+	+	+	+	+	+	+
fig|283B.peg.2036	256	Beta-glucanase	+	+	+	+	+	+	+	+
fig|283B.peg.829	773	beta-glycosyl hydrolase	+	+	+	+	+	+	+	+
fig|283B.peg.2080	772	beta-glycosyl hydrolase	+	+	+	+	+	+	+	+
fig|283B.peg.2220	685	beta-glycosyl hydrolase	+	+	+	+	+	+	+	+
fig|283B.peg.2222	775	beta-glycosyl hydrolase	+	+	+	+	+	+	+	+
fig|283B.peg.2226	669	beta-glycosyl hydrolase	+	+	+	+	+	+	+	+
fig|283B.peg.2698	769	beta-glycosyl hydrolase	+	+	+	+	+	+	+	+
fig|283B.peg.3057	808	beta-glycosyl hydrolase	+	+	+	+	+	+	+	+
fig|283B.peg.3145	694	beta-glycosyl hydrolase	+	+	+	+	+	+	+	+
fig|283B.peg.3342	660	beta-glycosyl hydrolase	+	+	+	+	+	+	+	+
fig|283B.peg.1304	998	beta-glycosyl hydrolase / Uncharacterized esterase	+	+	+	+	+	+	+	+
fig|283B.peg.2223	856	Beta-mannosidase (EC 3.2.1.25)	+	+	+	+	+	+	+	+
fig|283B.peg.2557	245	Beta-phosphoglucomutase (EC 5.4.2.6)	+	+	+	+	+	+	+	+
fig|283B.peg.3606	307	Beta-propeller domains of methanol dehydrogenase type	+	+	+	+	+	+	+	+
fig|283B.peg.748	628	Beta-xylosidase	+	+	+	+	+	+	+	+
fig|283B.peg.2416	247	Beta-xylosidase (EC 3.2.1.37)	+	+	+	+	+	+	+	+
fig|283B.peg.1766	431	BexA, multidrug efflux pump	+	+	+	+	+	+	+	+
fig|283B.peg.1854	139	Bifunctional deaminase-reductase domain protein	+	+	+	+	+	+	+	+
fig|283B.peg.2763	138	Bifunctional deaminase-reductase domain protein	+	+	+	+	+	+	+	+
fig|283B.peg.4725	137	Bifunctional deaminase-reductase domain protein	+	+	+	+	+	+	+	+
fig|283B.peg.4773	141	Bifunctional deaminase-reductase domain protein	+	+	+	+	+	+	+	+
fig|283B.peg.214	197	Biopolymer transport exbD protein.	+	+	+	+	+	+	+	+
fig|283B.peg.2006	126	Biopolymer transport protein ExbD/TolR	+	+	+	+	+	+	+	+
fig|283B.peg.530	631	Biosynthetic arginine decarboxylase (EC 4.1.1.19)	+	+	+	+	+	+	+	+
fig|283B.peg.4098	395	Biosynthetic Aromatic amino acid aminotransferase alpha (EC 2.6.1.57) @ Aspartate aminotransferase (EC 2.6.1.1)	+	+	+	+	+	+	+	+
fig|283B.peg.3445	144	Biotin carboxyl carrier protein => methylmalonyl-CoA decarboxylase	+	+	+	+	+	+	+	+
fig|283B.peg.4049	487	Biotin carboxylase of acetyl-CoA carboxylase (EC 6.3.4.14)	+	+	+	+	+	+	+	+
fig|283B.peg.4745	487	Biotin carboxylase of acetyl-CoA carboxylase (EC 6.3.4.14)	+	+	+	+	+	+	+	+
fig|283B.peg.2138	320	Biotin synthase (EC 2.8.1.6)	+	+	+	+	+	+	+	+
fig|283B.peg.3615	423	Biotin synthase related domain containing protein	+	+	+	+	+	+	+	+
fig|283B.peg.146	256	Biotin--protein ligase (EC 6.3.4.9)(EC 6.3.4.10)(EC 6.3.4.11)(EC 6.3.4.15)	+	+	+	+	+	+	+	+
fig|283B.peg.3111	531	Bis-ABC ATPase BT1543	+	+	+	+	+	+	+	+
fig|283B.peg.386	618	Bis-ABC ATPase Uup	+	+	+	+	+	+	+	+
fig|283B.peg.1504	540	Bis-ABC ATPase YbiT	+	+	+	+	+	+	+	+
fig|283B.peg.3536	648	Bis-ABC ATPase YheS	+	+	+	+	+	+	+	+
fig|283B.peg.2918	545	Bis-ABC ATPase YheS.2	+	+	+	+	+	+	+	+
fig|283B.peg.515	355	Branched-chain acyl kinase	+	+	+	+	+	+	+	+
fig|283B.peg.514	303	Branched-chain phosphotransacylase (EC 2.3.1.- )	+	+	+	+	+	+	+	+
fig|283B.peg.497	877	Calcium-transporting ATPase	+	+	+	+	+	+	+	+
fig|283B.peg.4492	156	Calycin-like beta-barrel domain protein	+	+	+	+	+	+	+	+
fig|283B.peg.2345	177	cAMP-binding proteins - catabolite gene activator and regulatory subunit of cAMP-dependent protein kinases	+	+	+	+	+	+	+	+
fig|283B.peg.3600	201	cAMP-binding proteins - catabolite gene activator and regulatory subunit of cAMP-dependent protein kinases	+	+	+	+	+	+	+	+
fig|283B.peg.3887	195	cAMP-binding proteins - catabolite gene activator and regulatory subunit of cAMP-dependent protein kinases	+	+	+	+	+	+	+	+
fig|283B.peg.3964	188	cAMP-binding proteins - catabolite gene activator and regulatory subunit of cAMP-dependent protein kinases	+	+	+	+	+	+	+	+
fig|283B.peg.4187	205	cAMP-binding proteins - catabolite gene activator and regulatory subunit of cAMP-dependent protein kinases	+	+	+	+	+	+	+	+
fig|283B.peg.4558	191	cAMP-binding proteins - catabolite gene activator and regulatory subunit of cAMP-dependent protein kinases	+	+	+	+	+	+	+	+
fig|283B.peg.4559	188	cAMP-binding proteins - catabolite gene activator and regulatory subunit of cAMP-dependent protein kinases	+	+	+	+	+	+	+	+
fig|283B.peg.1149	240	cAMP-dependent Kef-type K+ transport system	+	+	+	+	+	+	+	+
fig|283B.peg.1212	468	Capsular polysaccharide synthesis enzyme CpsA, sugar transferase	+	+	+	+	+	+	+	+
fig|283B.peg.3577	183	Capsular polysaccharide transcription antitermination protein UpgY	+	+	+	+	+	+	+	+
fig|283B.peg.383	278	Capsular polysaccharide transcription antitermination protein, UpxY family	+	+	+	+	+	+	+	+
fig|283B.peg.1194	366	Capsular polysaccharide transcription antitermination protein, UpxY family	+	+	+	+	+	+	+	+
fig|283B.peg.1423	277	Capsular polysaccharide transcription antitermination protein, UpxY family	+	+	+	+	+	+	+	+
fig|283B.peg.1648	167	Capsular polysaccharide transcription antitermination protein, UpxY family	+	+	+	+	+	+	+	+
fig|283B.peg.1881	183	Capsular polysaccharide transcription antitermination protein, UpxY family	+	+	+	+	+	+	+	+
fig|283B.peg.2617	277	Capsular polysaccharide transcription antitermination protein, UpxY family	+	+	+	+	+	+	+	+
fig|283B.peg.3274	217	Capsular polysaccharide transcription antitermination protein, UpxY family	+	+	+	+	+	+	+	+
fig|283B.peg.3049	358	Capsule biosynthesis protein capA	+	+	+	+	+	+	+	+
fig|283B.peg.1262	1075	Carbamoyl-phosphate synthase large chain (EC 6.3.5.5)	+	+	+	+	+	+	+	+
fig|283B.peg.3799	1074	Carbamoyl-phosphate synthase large chain (EC 6.3.5.5)	+	+	+	+	+	+	+	+
fig|283B.peg.1263	359	Carbamoyl-phosphate synthase small chain (EC 6.3.5.5)	+	+	+	+	+	+	+	+
fig|283B.peg.832	477	Carbon starvation protein A	+	+	+	+	+	+	+	+
fig|283B.peg.4301	511	Carbon-nitrogen hydrolase	+	+	+	+	+	+	+	+
fig|283B.peg.3889	182	Carbonic anhydrase, beta class (EC 4.2.1.1)	+	+	+	+	+	+	+	+
fig|283B.peg.1986	175	Carbonic anhydrase, gamma class (EC 4.2.1.1)	+	+	+	+	+	+	+	+
fig|283B.peg.1604	583	Carboxy-terminal processing protease	+	+	+	+	+	+	+	+
fig|283B.peg.3386	534	Carboxy-terminal processing protease	+	+	+	+	+	+	+	+
fig|283B.peg.145	480	Carboxyl-terminal protease	+	+	+	+	+	+	+	+
fig|283B.peg.1415	466	Carboxyl-terminal protease	+	+	+	+	+	+	+	+
fig|283B.peg.1386	343	Carboxyl-terminal protease-related protein	+	+	+	+	+	+	+	+
fig|283B.peg.4303	388	Carboxynorspermidine decarboxylase (EC 4.1.1.96)	+	+	+	+	+	+	+	+
fig|283B.peg.3264	398	Carboxynorspermidine synthase (EC 1.5.1.43)	+	+	+	+	+	+	+	+
fig|283B.peg.104	432	Cardiolipin synthase, bacterial type ClsA	+	+	+	+	+	+	+	+
fig|283B.peg.172	479	Cardiolipin synthase, bacterial type ClsA	+	+	+	+	+	+	+	+
fig|283B.peg.772	497	Carotenoid cis-trans isomerase	+	+	+	+	+	+	+	+
fig|283B.peg.3531	420	Cation efflux system protein	+	+	+	+	+	+	+	+
fig|283B.peg.3806	501	CCA tRNA nucleotidyltransferase (EC 2.7.7.72)	+	+	+	+	+	+	+	+
fig|283B.peg.272	163	cd06127 DEDDh DNA polymerase III 3'-5' exonuclease domain	+	+	+	+	+	+	+	+
fig|283B.peg.152	236	CDP-diacylglycerol--serine O-phosphatidyltransferase (EC 2.7.8.8) @ Archaetidylserine synthase (EC 2.7.8.38)	+	+	+	+	+	+	+	+
fig|283B.peg.1402	99	Cell division protein DivIC (FtsB), stabilizes FtsL against RasP cleavage	+	+	+	+	+	+	+	+
fig|283B.peg.3846	501	Cell division protein FtsA	+	+	+	+	+	+	+	+
fig|283B.peg.3854	727	Cell division protein FtsI [Peptidoglycan synthetase] (EC 2.4.1.129)	+	+	+	+	+	+	+	+
fig|283B.peg.3855	125	Cell division protein FtsL	+	+	+	+	+	+	+	+
fig|283B.peg.3847	246	Cell division protein FtsQ	+	+	+	+	+	+	+	+
fig|283B.peg.3845	435	Cell division protein FtsZ	+	+	+	+	+	+	+	+
fig|283B.peg.3771	452	Cell division trigger factor (EC 5.2.1.8)	+	+	+	+	+	+	+	+
fig|283B.peg.4114	98	Cell division ZapA family protein	+	+	+	+	+	+	+	+
fig|283B.peg.190	669	Cell division-associated, ATP-dependent zinc metalloprotease FtsH	+	+	+	+	+	+	+	+
[truncated: 2,913 more rows]
